# Supplementary material for: CRISPR Comparison Toolkit: Rapid Identification, Visualization, and Analysis of CRISPR Array Diversity
Source: CRISPR J. 2023 Aug 14;6(4):386–400. doi: 10.1089/crispr.2022.0080 (PMC10457644; doi:10.1089/crispr.2022.0080)
Supplement: Supplemental data [file Suppl_TableS1.xlsx]

## Sheet: Sheet1
In columns D-G, information about each array is presented following the array number in that assembly.
For example, 1: 1E 2: 1E 3: 1F in column I (Array_CRISPR_types) indicates that array 1 and 2 are of subtype I-E, while array 3 is subtype I-F.
Sequence_ID	Has_CRISPR	Array_count	Spacers	Spacer_IDs	Array_IDs	Array_locations	Repeat_sequences	Array_CRISPR_types	Array_repeats	Array_repeat_score
ERR430991	FALSE	0
ERR430992	TRUE	3	1: TAGCTGATCAGCAGGCCGACAGTCAGGCCTGC TACCCGAATACGACTTGCGCGAGGAAGACGGT AGCATCGCATCAAATCGTGCAGAACACGATAA TGGTCGAGCAGTTCGGCAAAGGGGCCGTGGTT TTCACCTGGTCGCCGGCCAGGCTGATCACTGC TACAAGGTCATGGCGCTCGGCAACGTGGTGGAA GCTGTGCGTCGCCGTGGTCTGACGGTCGAATC AGCAGATACCCGAACCACTGGAGGTACATGCA TTCATCAGGATGCCGCCAAGGGTCCGCATAAT 2: AGGTCGAGGTGGGCTCGGCGGCGATGATCGAT GGTACGTGGTTTCGACCAACAGCACTGCCCAA TAAAGGAGATTGCCATGCTGATCAAACTT…	1: 1F_1 1F_2 1F_3 1F_4 1F_5 1F_6 1F_7 1F_8 1F_9 2: 1F_10 1F_11 1F_12 1F_13 1F_14 1F_15 1F_16 1F_17 1F_18 3: 1F_19 1F_20 1F_21 1F_22 1F_23 1F_24 1F_25 1F_26 1F_27 1F_28	1: 56 2: 15 3: 30	1: ERR430992_NODE_11_length_209122_cov_37.712513 209013-208445 2: ERR430992_NODE_18_length_84619_cov_36.005061 19992-20559 3: ERR430992_NODE_18_length_84619_cov_36.005061 30050-29425	1: GTTCACTGCCGTATAGGCAGCTAAGAAA 2: GTTCACTGCCGTGTAGGCAGCTAAGAAA 3: GTTCACTGCCGTATAGGCAGCTAAGAAA	1: 1F 2: 1F 3: 1F	1: 56_a 2: 15_a 3: 30_a	1: 1F(1) 2: 1F(0) 3: 1F(1)
ERR430993	FALSE	0
ERR430997	FALSE	0
ERR431004	TRUE	1	1: TGGAGCGCAAGGGGTTCGCCATTGCCTGGAAC TCTTCGCAATGTGCCCATAGGTCCATGTGGGC TTGCCCAGGCGCTAGGAATATCCACCGACGAA TTGATCGCCGGATGATCCGCCTTGAACTCACG ACGTATCCCGAGCGCGAACGCGGCTTGTGCAT ATTCGAAGAGCGGACGTCCGGCGACTTCTGCC AACGCAACGACCGGCTCTACGGGCGCCGACGG CGCAGGAAAATTTGCTAGCACTTTTCGACCTG ATTGCGCTCAGCGCGAAGAACCACAGAGTGAA	1: 1F_29 1F_30 1F_31 1F_32 1F_33 1F_34 1F_35 1F_36 1F_37	1: 74	1: ERR431004_NODE_1_length_506734_cov_57.013208 11777-11210	1: GTTCACTGCCGTATAGGCAGCTAAGAAA	1: 1F	1: 74_a	1: 1F(1)
ERR431018	TRUE	1	1: CGGGTCATTCGGGTCCGAAGGCGGGTCGGTCA AGTCGGCTTAAGCGCCATGCGCTCCGATAATT AAGCTTCGACCCTGCCAGGGCCTCGGCGTTAC TGGGCGTCCTTACCAGGGAAGCCCGCAACATT GACGCGGCCGAGGCCAAGGCCCGGGCGGACGG AACTACAGCCCGCGGGTTCAGGCGCTGCTGTG AGTCCCGCCACCATCGCCACCACCAGTTCCAC	1: 1F_38 1F_39 1F_40 1F_41 1F_42 1F_43 1F_44	1: 33	1: ERR431018_NODE_43_length_17825_cov_36.251041 17510-17063	1: GTTCACTGCCGTATAGGCAGCTAAGAAA	1: 1F	1: 33_a	1: 1F(1)
ERR431034	TRUE	3	1: AGAAGCGACTTAGCACAACCTCCTCCAAGACTT AATCCGGTTTGCGTAGACGCGGTTGGCGATGCG 2: GCCCTCGCTCAGCCGTCGACCGCGTCAACGCA GCGTGTCGGCTACCTGCTTGCTTCTTGGGTGG GCGTATCAGCGCAGCTCGATGTCGGACGACGA GACCAGGTCACCGCAGCCTATGAGGGGGAAAT GCCTCGCTGGATGACTTCGTCCGCACCATGAT TTGGCGGCTTGGTAGACGATCCCCCATCCCCC CAAGTACTCGGAAACTAGGAATCCATGGCTAC TTCTGTTCCCCGACCGCCGTTTGACGGTCGGG TGCTTGGCCGGCACGGTATCGGCGCAGCCGCG ATTACGAGCAGAAGCGTATAGCGTGTGC…	1: 1F_45 1F_46 2: 1E_1 1E_2 1E_3 1E_4 1E_5 1E_6 1E_7 1E_8 1E_9 1E_10 1E_11 1E_12 1E_13 1E_14 1E_15 1E_16 1E_17 1E_18 1E_19 1E_20 1E_21 1E_21 1E_22 1E_23 3: 1E_24 1E_25 1E_26 1E_27 1E_28 1E_29 1E_30 1E_31 1E_32 1E_33 1E_34 1E_35 1E_36 1E_37 1E_38 1E_39	1: 10 2: 43 3: 78	1: ERR431034_NODE_26_length_86807_cov_37.296212 3943-3797 2: ERR431034_NODE_46_length_47877_cov_39.176843 29292-27798 3: ERR431034_NODE_46_length_47877_cov_39.176843 39471-38465	1: GTTCACTGCCGTGTAGGCAGCTAAGAA 2: GTGTTCCCCACATGCGTGGGGATGAACCG 3: GTGTTCCCCACGGGTGTGGGGATGAACCG	1: 1F 2: 1E 3: 1E	1: 10_a 2: 43_a 3: 78_a	1: 1F(1) 2: 1E(3) 3: 1E(0)
ERR431054	TRUE	2	1: CGGTCCTGCCAGTACTGCGGCAGGATCTGGTC AGCCTGGCGCCCTTCGAGTCCATCCAGCCCGG CATCCAATTCGCCGATCCGGCGCAAGCGCCCG ACGAAGCAGATCGCCGAATGCGGCGTCAGCGC GTGGGTGCAAATCGCGATTCTGGTCGCGTCGT TGAATATCAGCCTGCAAAGCGTCGTCGTAGTA AAGCCGGGCCGATGTTCGAGCCTGGCTGCGTG TGGACAATGCGCAGCCCAGGCGCTGGATTTAC ATGCGAGGCTGATCGAGGTGCGCGGTTCTGTT GTGCGCGGATGGCTGGTATCTCGAGCACGATT AGGCAAACAACGGAAAGATCACCACCGAAGGC AACGAAACAGGCCCAGCACAGCCGCTTGATAA …	1: 1F_47 1F_48 1F_49 1F_50 1F_51 1F_52 1F_53 1F_54 1F_55 1F_56 1F_57 1F_58 1F_59 1F_60 1F_61 1F_62 1F_63 1F_64 2: 1F_65 1F_66 1F_67 1F_68 1F_69 1F_70 1F_71 1F_72 1F_73 1F_74 1F_75 1F_76	1: 34 2: 17	1: ERR431054_NODE_26_length_80986_cov_37.913346 34009-35116 2: ERR431054_NODE_26_length_80986_cov_37.913346 44453-43706	1: GTTCACTGCCGTGTAGGCAGCTAAGAAA 2: GTTCACTGCCGTATAGGCAGCTAAGAAA	1: 1F 2: 1F	1: 34_a 2: 17_a	1: 1F(0) 2: 1F(1)
ERR431067	FALSE	0
ERR431074	TRUE	2	1: CGGTCCTGCCAGTACTGCGGCAGGATCTGGTC AGCCTGGCGCCCTTCGAGTCCATCCAGCCCGG CATCCAATTCGCCGATCCGGCGCAAGCGCCCG ACGAAGCAGATCGCCGAATGCGGCGTCAGCGC GTGGGTGCAAATCGCGATTCTGGTCGCGTCGT TGAATATCAGCCTGCAAAGCGTCGTCGTAGTA AAGCCGGGCCGATGTTCGAGCCTGGCTGCGTG TGGACAATGCGCAGCCCAGGCGCTGGATTTAC ATGCGAGGCTGATCGAGGTGCGCGGTTCTGTT GTGCGCGGATGGCTGGTATCTCGAGCACGATT TGAATATCAGCCTGCAAAGCGTCGTCGTAGTA AAGCCGGGCCGATGTTCGAGCCTGGCTGCGTG …	1: 1F_47 1F_48 1F_49 1F_50 1F_51 1F_52 1F_53 1F_54 1F_55 1F_56 1F_52 1F_53 1F_54 1F_60 1F_61 1F_62 1F_63 1F_64 2: 1F_65 1F_66 1F_67 1F_68 1F_69 1F_70 1F_71 1F_72 1F_73 1F_74 1F_75 1F_76	1: 35 2: 17	1: ERR431074_ERR431074_NODE_21_length_97451_cov_38.603372 34009-35116 2: ERR431074_ERR431074_NODE_21_length_97451_cov_38.603372 44453-43706	1: GTTCACTGCCGTGTAGGCAGCTAAGAAA 2: GTTCACTGCCGTATAGGCAGCTAAGAAA	1: 1F 2: 1F	1: 35_a 2: 17_a	1: 1F(0) 2: 1F(1)
ERR431075	TRUE	3	1: GCAGCGATCAACGGCCATATCTACGAGCTGGA CTGACCCGCCGCATGGTGCTGGGCCTGCAGGA TGCCAGCGGGCGGTATGCGCCTGCGGAGCTTC TCGATCAGCTTCGCGGCGCGGGCGGTGTATTC ATGTACGAAGTGCAACGCAATACCTACGTCCC TTAGCGGTCCGTCCTCGGTGACGGGGCCTAAG AGGAACGGCGTGCCCTTTTCGTTGGAGATCGT TAGCGATCGTCAGGCAGTACCTGGTGCAGTTC TGGTAGCGCTTCGGCTTGTCCGGCCCATCGGG ACGAGGCATGGTTGAATCGCCCACAGGGCGGC TTCAGCTTCTGCTTCAGCCGCGGATCGCTGAT 2: ATGATCGACCCAGCAGACAAGCAAACCCAA…	1: 1F_77 1F_78 1F_79 1F_80 1F_81 1F_82 1F_83 1F_84 1F_85 1F_86 1F_87 2: 1F_88 1F_89 1F_90 1F_91 1F_92 1F_93 1F_94 1F_95 1F_28 3: 1F_96 1F_97 1F_98 1F_99 1F_100 1F_101 1F_102 1F_103 1F_104 1F_105 1F_106 1F_107 1F_108 1F_109 1F_110 1F_111	1: 40 2: 24 3: 3	1: ERR431075_NODE_4_length_416252_cov_44.212154 577-1264 2: ERR431075_NODE_30_length_46616_cov_40.795473 36265-36833 3: ERR431075_NODE_30_length_46616_cov_40.795473 46345-45358	1: GTTCACTGCCGTATAGGCAGCTAAGAAA 2: GTTCACTGCCGTATAGGCAGCTAAGAAA 3: GTTCACTGCCGTGTAGGCAGCTAAGAAA	1: 1F 2: 1F 3: 1F	1: 40_a 2: 24_a 3: 3_a	1: 1F(1) 2: 1F(1) 3: 1F(0)
ERR431076	FALSE	0
ERR431084	TRUE	3	1: ACCAGCCTTCAACCCCTCTAGGTCTGCGGAAT TCCGTCAGTTGACCCGGCGACGGCGATTGAGC ATGGAGGCCTTCCGCGGGGGCGGCATGAACGG TTCACAGACCAGGGAGATTCAGTGCTTGACCC CTGTAGGTGGTGACATCGTCGTACGGCGCGGA GCAGTGACCGCCGCCGGCCTGGACCTGGTCCG TCGGGTATAGGTGATACCCGACTTTTGTCTCA CCCCCAGTTTGGGGGCTTTCTTTTTGGCAAAA CGGGTTACCGGTGGCGTATGTAGTCATGCTAA GTACTGCTCCCGAGCCTGCTGCCAACGGTAGT TCCGCCGACATCGACCACCCCAACGATGCTGCG GCGGCAGCCTCCCTGATCGCGTAGAAAACGCC…	="1: 1E_40 1E_41 1E_42 1E_43 1E_44 1E_45 1E_46 1E_47 1E_48 1E_49 1E_50 1E_51 1E_52 1E_53 1E_39 2: 1E_54 1E_55 1E_56 1E_57 1E_58 1E_59 1E_60 1E_61 1E_62 1E_63 1E_64 1E_65 1E_66 1E_67 1E_68 1E_69 1E_70 1E_71 1E_72 1E_73 3: 1F_112 1F_113 1F_113 1F_114 1F_115 1F_116 1F_117 1F_118 1F_119"	1: 5 2: 22 3: 61	1: ERR431084_NODE_1_length_840994_cov_33.925524 692010-692955 2: ERR431084_NODE_1_length_840994_cov_33.925524 702128-703377 3: ERR431084_NODE_24_length_59667_cov_34.159917 59060-59627	1: GTGTTCCCCACGGGTGTGGGGATGAACCG 2: GTGTTCCCCACATGCGTGGGGATGAACCG 3: GTTCACTGCCGTATAGGCAGCTAAGAAA	1: 1E 2: 1E 3: 1F	1: 5_a 2: 22_a 3: 61_a	1: 1E(0) 2: 1E(3) 3: 1F(1)
ERR431088	TRUE	1	1: CCCTGTCCGACGCAGAGCGGGCGCGGCGCTAC ACGCATATATGAGCCGCAAAGGTACAGAATCT	1: 1E_57 1E_58	1: 32	1: ERR431088_NODE_83_length_225_cov_0.782353 24-174	1: GTGTTCCCCACATGCGTGGGGATGAACCG	1: 1E	1: 32_a	1: 1E(3)
ERR431089	TRUE	3	1: ATCTCTAATGGTGGACTTTTGTGCGACGGTCG CGGTAGAGACGTCGGTGAGCGCTGCGATCTGC GCAATCGATCAGGCTATGACCGCCGAAGCCTA TCGACGTTGCCGACCCGCGGCCGCGCCCGGTT TCGGCCAAGGCTCCGGCATCGAGCACGATGCC TTGAGGAACAGGCGCGCTACGTCCGCCGCGAA TTGATGATGCCGTCCTGCTGTTTGCCGGCGAT ATTCCGGCAGAGGTTCGCGAAGCGGACATTGA TGTACCAACTGAGGTGCTACCTCAACCATGGC AGGCCGATGGAGTAGCCGGACAGCACTGAGCC TAGTGTGGAATTGATGTGCGCATCTTCTTAAA TGTGCCGGGCAGGCTGGCCAGCGCCTCATTGA …	="1: 1F_120 1F_121 1F_122 1F_123 1F_124 1F_125 1F_126 1F_127 1F_128 1F_129 1F_130 1F_131 1F_132 1F_133 1F_134 1F_135 1F_136 2: 1F_137 1F_138 1F_139 1F_140 1F_141 1F_142 1F_143 1F_144 1F_145 1F_146 1F_147 1F_148 3: 1F_149 1F_150 1F_151 1F_152 1F_153 1F_154 1F_155 1F_156 1F_157 1F_158 1F_159 1F_160 1F_161 1F_162 1F_163 1F_28"	1: 23 2: 19 3: 73	1: ERR431089_NODE_5_length_500923_cov_40.892213 128876-127829 2: ERR431089_NODE_20_length_70603_cov_40.262119 21979-22727 3: ERR431089_NODE_20_length_70603_cov_40.262119 32588-31601	1: GTTCACTGCCGTATAGGCAGCTAAGAAA 2: GTTCACTGCCGTGTAGGCAGCTAAGAAA 3: GTTCACTGCCGTATAGGCAGCTAAGAAA	1: 1F 2: 1F 3: 1F	1: 23_a 2: 19_a 3: 73_a	1: 1F(1) 2: 1F(0) 3: 1F(1)
ERR431090	FALSE	0
ERR431098	FALSE	0
ERR431100	TRUE	1	1: TACTTGGGTAAGCTGGACGCCGAGGGCGCAGC TTATCGATTACCCACATTTTCTCCCAGCCCAC TTGAGCTTGTCGTTGTACTCGTCGAGGCTCAT ATACTGACTCAGCCAGGGAAAAGTCACTTGGA AGCGTGCCATGGCGGCGGTAAGTCAAACCGTT	1: 1F_164 1F_165 1F_166 1F_167 1F_168	1: 55	1: ERR431100_NODE_37_length_20455_cov_33.381814 20299-19972	1: GTTCACTGCCGTATAGGCAGCTAAGAAA	1: 1F	1: 55_a	1: 1F(1)
ERR431101	FALSE	0
ERR431107	FALSE	0
ERR431110	TRUE	3	1: TTCGGTTGCATCAGCCGCGTGCGCCGGTTCGA TGAATGGGGATGCTAACAGCCAGTATCATACC CTGAATGGTACGAATACACTGTTACCCTGAAT ATCGAACCGCGGCGACCGTAGGCCATCGATCG CTCGCCGGGGGGCAGGGATGCAGGGGGTAAAT GTCTGTTCGTCTCCGAGCAAAGCGCAAACGTG CGGTAGAGACGTCGGTGAGCGCTGCGATCTGC TCGACGTTGCCGACCCGCGGCCGCGCCCGGTT TCGGCCAAGGCTCCGGCATCGAGCACGATGCC TTGATGATGCCGTCCTGCTGTTTGCCGGCGAT ATTCCGGCAGAGGTTCGCGAAGCGGACATTGA TGTGCCGGGCAGGCTGGCCAGCGCCTCATTGA …	="1: 1F_169 1F_170 1F_171 1F_172 1F_173 1F_174 1F_121 1F_123 1F_124 1F_126 1F_127 1F_131 1F_132 1F_133 1F_134 1F_175 1F_176 2: 1F_177 1F_178 1F_179 1F_180 1F_181 1F_182 1F_183 1F_184 1F_185 1F_186 1F_187 1F_188 1F_189 3: 1F_190 1F_191 1F_192 1F_193 1F_194 1F_195 1F_196 1F_197 1F_198 1F_199 1F_196 1F_200 1F_201 1F_27 1F_28"	1: 82 2: 75 3: 54	1: ERR431110_NODE_6_length_408305_cov_42.486736 61-1108 2: ERR431110_NODE_11_length_229952_cov_40.078265 181660-182468 3: ERR431110_NODE_11_length_229952_cov_40.078265 191921-190994	1: GTTCACTGCCGTATAGGCAGCTAAGAAA 2: GTTCACTGCCGTGTAGGCAGCTAAGAAA 3: GTTCACTGCCGTATAGGCAGCTAAGAAA	1: 1F 2: 1F 3: 1F	1: 82_a 2: 75_a 3: 54_a	1: 1F(1) 2: 1F(0) 3: 1F(1)
ERR431116	FALSE	0
ERR431117	TRUE	2	1: TTGTGGCGCAGCATCCGGCGCGGATGGGACTG TGGGTCAAGACCCACATGCCCGAACACAGGGG GAGTGCCAGCGTCGGATAAGCGCCTGGATCAA TCGGCATTGCCGAGCGCTTCGATTGATGTGTA AATCGGAAACGGGGCCGTGATCGTCCGCCATT TCCCGCGGATACATGATCTGGTGGTGTCGCTC AAGAGGCTCACATCGCTCATAGCGTCCTGGGC AGAAGGCCGGGGTCCGTGTGTGGCGCATTGAC AATCCAGGTGACGTCGTGCATCTGGGACTCGT TTACCTTTAAAAGGCTTTAAAAGGCCTTTTAG GTCGCGAAGTTCATAAGCGGGCTTAGGGCGA 2: TCTGAGGGCACATGAGAGCGCAGTGGTCTTC…	="1: 1F_202 1F_203 1F_204 1F_205 1F_206 1F_207 1F_208 1F_209 1F_210 1F_211 1F_28 2: 1F_212 1F_213 1F_214 1F_212 1F_215 1F_216 1F_217 1F_218 1F_54 1F_219 1F_220 1F_221 1F_222 1F_223 1F_224 1F_225 1F_226 1F_227 1F_228 1F_229 1F_230 1F_231 1F_232 1F_233 1F_234 1F_235 1F_236 1F_237 1F_238 1F_239 1F_240 1F_241"	1: 83 2: 64	1: ERR431117_NODE_21_length_87833_cov_38.867552 36364-37051 2: ERR431117_NODE_21_length_87833_cov_38.867552 47525-45577	1: GTTCACTGCCGTATAGGCAGCTAAGAAA 2: GTTCACTGCCGTGTAGGCAGCTAAGAAA	1: 1F 2: 1F	1: 83_a 2: 64_a	1: 1F(1) 2: 1F(0)
ERR431119	FALSE	0
ERR431125	TRUE	3	1: TTCGGTTGCATCAGCCGCGTGCGCCGGTTCGA TGAATGGGGATGCTAACAGCCAGTATCATACC CTGAATGGTACGAATACACTGTTACCCTGAAT ATCGAACCGCGGCGACCGTAGGCCATCGATCG CTCGCCGGGGGGCAGGGATGCAGGGGGTAAAT GTCTGTTCGTCTCCGAGCAAAGCGCAAACGTG CGGTAGAGACGTCGGTGAGCGCTGCGATCTGC TCGACGTTGCCGACCCGCGGCCGCGCCCGGTT TCGGCCAAGGCTCCGGCATCGAGCACGATGCC TTGATGATGCCGTCCTGCTGTTTGCCGGCGAT ATTCCGGCAGAGGTTCGCGAAGCGGACATTGA TGTGCCGGGCAGGCTGGCCAGCGCCTCATTGA …	="1: 1F_169 1F_170 1F_171 1F_172 1F_173 1F_174 1F_121 1F_123 1F_124 1F_126 1F_127 1F_131 1F_132 1F_133 1F_134 2: 1F_190 1F_191 1F_192 1F_193 1F_194 1F_195 1F_196 1F_197 1F_198 1F_199 1F_196 1F_200 1F_201 1F_27 1F_28 3: 1F_177 1F_178 1F_179 1F_180 1F_181 1F_182 1F_183 1F_184 1F_185 1F_186 1F_187 1F_188 1F_189"	1: 81 2: 54 3: 75	1: ERR431125_NODE_8_length_408448_cov_52.975685 408134-407207 2: ERR431125_NODE_23_length_48361_cov_50.115493 38040-38967 3: ERR431125_NODE_23_length_48361_cov_50.115493 48301-47493	1: GTTCACTGCCGTATAGGCAGCTAAGAAA 2: GTTCACTGCCGTATAGGCAGCTAAGAAA 3: GTTCACTGCCGTGTAGGCAGCTAAGAAA	1: 1F 2: 1F 3: 1F	1: 81_a 2: 54_b 3: 75_b	1: 1F(1) 2: 1F(1) 3: 1F(0)
ERR431128	TRUE	3	1: GTACCGCTCAGCGGCGAACCGATAGGCACCGG GACTTCTGGCTGTTTTCCATGCGCACCAGCGG TTCCAGGCCAGTTCCACCACCGGTACCACCGC CGTTCCAGGCGTGCCGCCACCACCATCGCCAC TCGATCAGCGCCGCAGGAAGCCCAGGACCACC AATTTCGAACAGCCGACTGATGCCATCATGGC TGGCGCGAAGCCGAGCAGCAATGCCGCGACGG GGCGTATCCCGATTATCGGTTGAGGTGATGTA AGGCCGGCGCCGATCTGCCCGCGACGAGGTAC TCCACCGGGTTTTTGTCAGTCCATCCGGCCGC TGTTCCGCCAAGCGCTACCGGCACCGTGTCGC TGGGTGGCGTGCCTGCTCAGTGGCTCCAGGTC …	="1: 1F_242 1F_243 1F_244 1F_245 1F_246 1F_247 1F_248 1F_249 1F_250 1F_251 1F_252 1F_253 1F_254 1F_255 1F_256 1F_257 1F_258 1F_259 2: 1F_34 1F_260 1F_149 1F_261 1F_262 1F_263 1F_264 1F_265 1F_266 1F_267 1F_268 1F_269 1F_270 1F_271 1F_272 1F_273 1F_274 1F_275 1F_276 1F_277 1F_278 1F_279 1F_280 1F_147 1F_281 1F_148 1F_282 1F_283 1F_284 3: 1F_285 1F_286 1F_287 1F_288 1F_289 1F_290 1F_291 1F_292 1F_2…	1: 50 2: 27 3: 13	1: ERR431128_NODE_1_length_703400_cov_61.868510 212920-211813 2: ERR431128_NODE_34_length_49004_cov_56.260332 110-1879 3: ERR431128_NODE_34_length_49004_cov_56.260332 11677-10754	1: GTTCACTGCCGTATAGGCAGCTAAGAAA 2: GTTCACTGCCGTGTAGGCAGCTAAGAAA 3: GTTCACTGCCGTATAGGCAGCTAAGAAA	1: 1F 2: 1F 3: 1F	1: 50_a 2: 27_a 3: 13_a	1: 1F(1) 2: 1F(0) 3: 1F(1)
ERR431135	FALSE	0
ERR431144	TRUE	1	1: GCTGGCCGAGACCGACAAGTCGAAGCGCACGG TGTTCGTAGCCGATATCGCTGCACGCGATGCA GAGGGGCCGTATCGACGGTGATTGATGCGACA AGCAAGGCATCCGGAAACGGGCCTTGGGTCAC AAGGAGCACCACGACATGGTCAGAGCAAACCC TCCTAGTTCTTCGCCAAGCCGGAAACCGAGGC	1: 1F_298 1F_299 1F_300 1F_301 1F_302 1F_303	1: 46	1: ERR431144_NODE_19_length_37847_cov_59.804721 37366-37753	1: GTTCACTGCCGTATAGGCAGCTAAGAAA	1: 1F	1: 46_a	1: 1F(1)
ERR431159	TRUE	1	1: GCTGGCCGAGACCGACAAGTCGAAGCGCACGG TGTTCGTAGCCGATATCGCTGCACGCGATGCA GAGGGGCCGTATCGACGGTGATTGATGCGACA AGCAAGGCATCCGGAAACGGGCCTTGGGTCAC AAGGAGCACCACGACATGGTCAGAGCAAACCC TCCTAGTTCTTCGCCAAGCCGGAAACCGAGGC	1: 1F_298 1F_299 1F_300 1F_301 1F_302 1F_303	1: 46	1: ERR431159_NODE_26_length_37847_cov_31.178239 482-95	1: GTTCACTGCCGTATAGGCAGCTAAGAAA	1: 1F	1: 46_a	1: 1F(1)
ERR431165	TRUE	4	1: GCTTCGTCCTCGTCCATGGCGCCGCCCCTGGC TCTACCGTCAGCGGCAGGCGGGCAAGGCACCC TACCCGAATACGACTTGCGCGAGGAAGACGGT AGCATCGCATCAAATCGTGCAGAACACGATAA TGGTCGAGCAGTTCGGCAAAGGGGCCGTGGTT TTCACCTGGTCGCCGGCCAGGCTGATCACTGC TACAAGGTCATGGCGCTCGGCAACGTGGTGGAA GCTGTGCGTCGCCGTGGTCTGACGGTCGAATC AGCAGATACCCGAACCACTGGAGGTACATGCA TTCATCAGGATGCCGCCAAGGGTCCGCATAAT ATGAAGGCCAGCAGGCCGAACACGATTGCGAT AGACAATCCGGACCTGCCGCCCAGGACGATCT…	="1: 1F_304 1F_305 1F_2 1F_3 1F_4 1F_5 1F_6 1F_7 1F_8 1F_9 1F_255 1F_258 1F_259 2: 1C_1 1C_2 1C_3 1C_4 1C_5 1C_6 1C_7 1C_8 1C_9 1C_10 1C_11 1C_12 1C_13 1C_14 1C_15 1C_16 1C_17 1C_18 1C_19 1C_20 1C_21 1C_22 1C_23 1C_24 1C_25 1C_26 1C_27 1C_28 1C_29 3: 1F_306 1F_307 1F_308 1F_309 1F_310 1F_311 1F_312 1F_254 1F_313 1F_314 1F_315 1F_316 1F_317 1F_318 1F_319 1F_27 1F_28 4: 1F_320 1F_321 1F_322 1F_323 …	1: 47 2: 44 3: 20 4: 69	1: ERR431165_NODE_1_length_898141_cov_35.389718 407621-406813 2: ERR431165_NODE_7_length_305950_cov_38.779797 250830-252781 3: ERR431165_NODE_13_length_261553_cov_36.655164 69533-70579 4: ERR431165_NODE_13_length_261553_cov_36.655164 80871-79104	1: GTTCACTGCCGTATAGGCAGCTAAGAAA 2: GTCGCGCCCCGCACGGGCGCGTGGATTGAAAC 3: GTTCACTGCCGTATAGGCAGCTAAGAAA 4: GTTCACTGCCGTGTAGGCAGCTAAGAAA	1: 1F 2: 1C 3: 1F 4: 1F	1: 47_a 2: 44_a 3: 20_a 4: 69_a	1: 1F(1) 2: 1C(0) 3: 1F(1) 4: 1F(0)
ERR431166	FALSE	0
ERR431181	FALSE	0
ERR431184	TRUE	1	1: CTAGAGGCCTGCCCAGGCGGACTAACCCACCA CGGAGTACTGACAGCCCACCGACTCCCTAGAG TGCCGGTAGCAGGGCATCAACAGACCAAACAC GTCGACGTCGATGAACGCCGCGCACGGATGGA TTGCTAAGCATCCACTGTGCCGCTCCTGTAGC ACGTATCAGGCATCGTACTCGGCAAGGTGTTCT TGCGGAAGGGGCCGGGCTGGCGCTGGCACCAG ACGAAGTGACCGTGGTCCGCCGACAGGGAGGC ACATGGGAATGCTCTCCTGGCACGAAGAAACG ATGCTCATTTCGCCACCTCGATTCCGGCTTGT AACCGCAGATGGCGCTGGACCGGGGCGTGCCG AAGTTGACCAGCATGGCCGGCATCGACAGCGT…	1: 1F_347 1F_348 1F_349 1F_350 1F_351 1F_352 1F_353 1F_354 1F_355 1F_356 1F_357 1F_358 1F_359 1F_360 1F_166 1F_167 1F_361	1: 36	1: ERR431184_NODE_22_length_92153_cov_57.219961 91837-90788	1: GTTCACTGCCGTACAGGCAGCTAAGAAA	1: 1F	1: 36_a	1: 1F(2)
ERR431191	TRUE	2	1: GGCACCATCGGCGCCATTGACCGCGCGCTGAAG ACTTGACCGGGCCGAACTCCATTGCCTCCTTG GATGGCAACCGGCGTTTGTCCGCGCTGAACTG GCCGCTGAGCAGCACCTACCGGCACCTGAAGA GTAAAACTCGGCGATGCGATCCGCGAAGTCGC CCGACAAGGTGGCGAAAATCGCTGCTGAGTAC TCACGATCACTGCTGAGAACCCCAACCACACC CATCTGGCCGGGGCTCGGGTCTGGTTCTACGA TAGTAGAAGGGGCTAAACCCAACTGGTCAGGT GTGTTCAGCCTTGCACCGAACACCGTTAGCAA AGGCCCGCATCCGCGAGCTGATCGCCGCCGGC AAGGACCGCGTCCGCGTGCTGCTGGAGACGAT…	1: 1E_74 1E_75 1E_76 1E_77 1E_78 1E_79 1E_80 1E_81 1E_82 1E_83 1E_84 1E_73 2: 1E_85 1E_86 1E_87 1E_88 1E_89 1E_90 1E_91 1E_92 1E_39	1: 48 2: 66	1: ERR431191_NODE_31_length_51390_cov_34.865238 33199-32438 2: ERR431191_NODE_31_length_51390_cov_34.865238 42949-42370	1: GTGTTCCCCACATGCGTGGGGATGAACCG 2: GTGTTCCCCACGGGTGTGGGGATGAACCG	1: 1E 2: 1E	1: 48_a 2: 66_a	1: 1E(3) 2: 1E(0)
ERR431210	FALSE	0
ERR431211	TRUE	3	1: TAGCTGATCAGCAGGCCGACAGTCAGGCCTGC TACCCGAATACGACTTGCGCGAGGAAGACGGT AGCATCGCATCAAATCGTGCAGAACACGATAA TGGTCGAGCAGTTCGGCAAAGGGGCCGTGGTT TTCACCTGGTCGCCGGCCAGGCTGATCACTGC TACAAGGTCATGGCGCTCGGCAACGTGGTGGAA GCTGTGCGTCGCCGTGGTCTGACGGTCGAATC AGCAGATACCCGAACCACTGGAGGTACATGCA TTCATCAGGATGCCGCCAAGGGTCCGCATAAT ATGAAGGCCAGCAGGCCGAACACGATTGCGAT AGACAATCCGGACCTGCCGCCCAGGACGATCT TGCAGCGACTGCACCTTGGCTTGCTGCCGGTC…	1: 1F_1 1F_2 1F_3 1F_4 1F_5 1F_6 1F_7 1F_8 1F_9 1F_255 1F_258 1F_259 2: 1F_10 1F_11 1F_12 1F_13 1F_14 1F_15 1F_16 1F_17 1F_18 3: 1F_362 1F_363 1F_364 1F_365 1F_366 1F_367 1F_368 1F_369 1F_370 1F_19 1F_20 1F_21 1F_22 1F_23 1F_24 1F_25 1F_26 1F_27 1F_28	1: 57 2: 15 3: 37	1: ERR431211_NODE_12_length_209089_cov_34.416784 110-858 2: ERR431211_NODE_20_length_65955_cov_33.850486 137-704 3: ERR431211_NODE_20_length_65955_cov_33.850486 10736-9570	1: GTTCACTGCCGTATAGGCAGCTAAGAAA 2: GTTCACTGCCGTGTAGGCAGCTAAGAAA 3: GTTCACTGCCGTATAGGCAGCTAAGAAA	1: 1F 2: 1F 3: 1F	1: 57_a 2: 15_a 3: 37_a	1: 1F(1) 2: 1F(0) 3: 1F(1)
ERR431227	FALSE	0
ERR431245	FALSE	0
ERR431246	TRUE	1	1: ATGTAGTCCGCTGGGGGGGGAATCTGTTGAC AATCGGATCGGCGCCACTGGTCCCCCACTTGC TGCATGGAGTCGCAGACGCCTACACGCATCAG AGCAACACCGGCAACCGCTCGGCAGCCAGCAA	1: 1F_371 1F_372 1F_373 1F_374	1: 26	1: ERR431246_NODE_21_length_107972_cov_34.094322 107796-107530	1: GTTCACTGCCGTATAGGCAGCTAAGAAA	1: 1F	1: 26_a	1: 1F(1)
ERR431247	TRUE	2	1: TGAATTGGCTGAAGGGTGGCCTCGGCTCATTG GTGCTCGTGCCGGACGCCACTGGCGAGGTCAC CATCCGAGGGATTCACCAGCCAGGCCATCATC GACCGCAGTTGATCGAGCCTCAGCGCTCGGCC TCTTGGCGGGGCATTGTGCAGTGGATTGCCGAT CAGACCAAGGCGCCGCCGCTGATCGTGCCAGC CTCGCGGACAACACCCCGAACCCCTACGTCGG ATGGAAGACCCAACCCGCGGCCAGGGGTGGGG GTATCGACATCGATGGTGACCAGGCTGGTCCA 2: GGCACCATCGGCGCCATTGACCGCGCGCTGAAG ACTTGACCGGGCCGAACTCCATTGCCTCCTTG GATGGCAACCGGCGTTTGTCCGCGCTGA…	1: 1E_85 1E_86 1E_87 1E_88 1E_89 1E_90 1E_91 1E_92 1E_39 2: 1E_74 1E_75 1E_76 1E_77 1E_78 1E_79 1E_80 1E_81 1E_82 1E_83 1E_84 1E_73	1: 66 2: 48	1: ERR431247_NODE_1_length_821958_cov_36.493642 807245-807824 2: ERR431247_NODE_1_length_821958_cov_36.493642 816995-817756	1: GTGTTCCCCACGGGTGTGGGGATGAACCG 2: GTGTTCCCCACATGCGTGGGGATGAACCG	1: 1E 2: 1E	1: 66_b 2: 48_b	1: 1E(0) 2: 1E(3)
ERR431253	FALSE	0
ERR431260	TRUE	2	1: ATCACCGGCGCGCTGGCCTTCGGCGCCCAGGC TTATCAGTAAATACGTGGCGACTTGGCCACCC TTGCTGCGTGTTGCAGCGACACCCGTTCAACA ACTGGAGATACGTGCACAGATCGGACGACACG ATATCAGTTTGCATGGTTTGCTCCTACCAAGC TTGCATCGCACCCTCCTGCTCACCGACCAGGC TGAACGTTCACGCATCACGCGCCTTTCCGGCC AGGCAGACGAGTACGCGCGGTCTCGCGAAGTG AGAACATGGCCCGGCTCCCGACGTTGCTGCGG ATGACGCAAGACGAGCTTGTCCGCCTTCTGGC GTTTGCAGGAAGCGGCGCTATCGCACCGAACT ATAGCTACGCCGAGCCAGTTGTAAGCTGACGC …	1: 1F_65 1F_66 1F_67 1F_68 1F_69 1F_70 1F_71 1F_72 1F_73 1F_74 1F_75 1F_76 1F_375 2: 1F_47 1F_48 1F_49 1F_50 1F_51 1F_52 1F_53 1F_54 1F_55 1F_56 1F_57 1F_58 1F_59 1F_60 1F_61 1F_62 1F_63 1F_64	1: 18 2: 34	1: ERR431260_NODE_23_length_97451_cov_30.702288 52999-53812 2: ERR431260_NODE_23_length_97451_cov_30.702288 63443-62336	1: GTTCACTGCCGTATAGGCAGCTAAGAAA 2: GTTCACTGCCGTGTAGGCAGCTAAGAAA	1: 1F 2: 1F	1: 18_a 2: 34_a	1: 1F(1) 2: 1F(0)
ERR431261	FALSE	0
ERR431263	FALSE	0
ERR431272	TRUE	1	1: TAGCTGATCAGCAGGCCGACAGTCAGGCCTGC TACCCGAATACGACTTGCGCGAGGAAGACGGT AGCATCGCATCAAATCGTGCAGAACACGATAA TGGTCGAGCAGTTCGGCAAAGGGGCCGTGGTT TTGCCAGGCCACCACTCCTCCCGGCCGTTGAC TTCACCTGGTCGCCGGCCAGGCTGATCACTGC GTAGACCTTCGCCGGGTACGCGCTACCGTTGA TACTGATCAACGGCGCACCCGGTGAGGGGCAC TTCTGGAACAGCGGGATACGCCGCGTCTCGAT GCCGGACGGTTTCCGCAGTCGTTGAACCCCTT TGGCCAAGCTGCGCGAAACCCTCGGCCTGGCC TACCCGAATACGACTTGCGCGAGGAAGACGGT …	1: 1F_1 1F_2 1F_3 1F_4 1F_376 1F_5 1F_377 1F_378 1F_379 1F_380 1F_381 1F_2 1F_6 1F_7 1F_8 1F_9 1F_255 1F_258 1F_259	1: 58	1: ERR431272_NODE_5_length_412608_cov_44.001384 412472-411304	1: GTTCACTGCCGTATAGGCAGCTAAGAAA	1: 1F	1: 58_a	1: 1F(1)
ERR431274	TRUE	3	1: TCCCTTAGCGCCTGAGCCTCGGCTTCGAGCTT ACGATGATCTATCAGACCTATCGTGGCTACGC AAGTTGACCAGCATGGCCGGCATCGACAGCGT ATGCAGCCAGGGCTTACTCCGCTGCTGCTGGAC TTGAGCTTGTCGTTGTACTCGTCGAGGCTCAT ACGTCGGAACGCAACTACCTGACCGCGTTGGT CGCAACGTTCGTGATCTGCCGTTCGCCGCCCA TCGGCGAGGCGATCGATCATGCGAATCAGCAA ATCGACCACGACAGTGCTTCCCTGGTCTATTC ATTGGCCGTGCAAGGTCCACCAGTCGATGCTT 2: TGATCAAGAAGAACCCGATGGCGCCACTTGAG ATCCTATCGACGACAAAGTGCTCGAGCAT…	="1: 1F_382 1F_383 1F_358 1F_360 1F_166 1F_384 1F_385 1F_386 1F_387 1F_361 2: 1F_388 1F_389 1F_390 1F_391 1F_392 1F_393 1F_394 1F_395 1F_396 1F_397 1F_398 1F_399 1F_400 1F_401 1F_402 1F_403 1F_288 1F_289 1F_290 1F_291 1F_292 1F_293 1F_294 1F_295 1F_297 1F_94 1F_28 3: 1F_404 1F_405 1F_406 1F_407 1F_408 1F_409 1F_410 1F_411 1F_412 1F_413 1F_414 1F_415 1F_416 1F_417 1F_418 1F_419 1F_420 1F_421"	1: 60 2: 67 3: 28	1: ERR431274_NODE_13_length_209371_cov_37.252207 208867-208239 2: ERR431274_NODE_21_length_64604_cov_38.423601 52832-54476 3: ERR431274_NODE_21_length_64604_cov_38.423601 64459-63351	1: GTTCACTGCCGTATAGGCAGCTAAGAAA 2: GTTCACTGCCGTATAGGCAGCTAAGAAA 3: GTTCACTGCCGTGTAGGCAGCTAAGAAA	1: 1F 2: 1F 3: 1F	1: 60_a 2: 67_a 3: 28_a	1: 1F(1) 2: 1F(1) 3: 1F(0)
ERR431278	TRUE	3	1: ATACTGGATGCCGCATCTAGCAGTAGCCCGG ACGTATCCCGAGCGCGAACGCGGCTTGTGCAT ATTCGAAGAGCGGACGTCCGGCGACTTCTGCC AACGCAACGACCGGCTCTACGGGCGCCGACGG 2: GGGAAGACATTCCAGCGCTGGCTGGGCATGTT AGCAGCAGGCCGGTGCTGAAGAAGGTCGCCCG ACGTCGGACTGGTCACGCTGCAGGCGCACGTC TGCGCATTCACTCCGTGCCGGGCTTCCACCGG AAACGGGTTGTTCTTCACGAACGCGCAACTAT CTAGGGCAATCTGTATATTCAGCGGTTTCCTA TAGCAGTGTCGAAGGCATCGGCCCGGCTGCTG GACCGGCGCGCTGTCGAGCCCATCGCCGGCG…	="1: 1F_422 1F_33 1F_34 1F_35 2: 1F_423 1F_424 1F_425 1F_426 1F_427 1F_428 1F_429 1F_430 1F_431 1F_432 1F_433 1F_434 1F_435 1F_436 1F_437 1F_438 1F_439 1F_440 1F_290 1F_441 1F_442 1F_297 1F_443 1F_94 1F_95 1F_28 3: 1F_444 1F_445 1F_446 1F_447 1F_14 1F_15 1F_16 1F_18"	1: 16 2: 49 3: 77	1: ERR431278_NODE_1_length_990478_cov_45.730750 494062-493794 2: ERR431278_NODE_17_length_48104_cov_45.176819 37343-38932 3: ERR431278_NODE_17_length_48104_cov_45.176819 47954-47447	1: GTTCACTGCCGTATAGGCAGCTAAGAAAA 2: GTTCACTGCCGTATAGGCAGCTAAGAAA 3: GTTCACTGCCGTGTAGGCAGCTAAGAAA	1: 1F 2: 1F 3: 1F	1: 16_a 2: 49_a 3: 77_a	1: 1F(2) 2: 1F(1) 3: 1F(0)
ERR431279	TRUE	4	1: ACCCGGCGAAACCCTGCATATCGGCGACAACA GATCGCCTCGTTCTCCGACCCGACGCCTTCCA TCGACCTTGTCGACCCAGGCGACCGCCTTGAG CCCATATGTCGCAATGTTCTATACCAACAGAA GCGCAGCTCGATCCTGAGCAGGTCGATGCGTA TCCTCCACCCGCTGGGTGATTTCCTCGGTACG CGGGATAACAGTGGGAATCAGTCTGTAGGCTT TCGTAGCGCGGACTGATGTCGTTGCAGTACTT GTCTCCCACGGCGATCCGCGGTAGATCATGTT CCGGGAATGAACGTTCCCATGTCGGCTACGCC GTCGCCAGGCCCACGTCGGCGGATCACCAACA ATGTGCTTCCAGCTTTCGTCGTCCAGCTTCCG …	="1: 1E_93 1E_94 1E_95 1E_96 1E_97 1E_98 1E_99 1E_100 1E_101 1E_102 1E_103 1E_104 1E_105 1E_106 1E_72 1E_73 2: 1E_107 1E_108 1E_109 1E_110 1E_111 1E_112 1E_113 1E_91 1E_114 1E_115 1E_92 1E_39 3: 1F_448 1F_449 1F_450 1F_451 1F_452 1F_453 1F_454 1F_455 1F_456 1F_457 1F_458 1F_459 1F_460 1F_290 1F_149 1F_443 1F_94 1F_461 1F_462 1F_28 4: 1F_463 1F_464 1F_465 1F_466 1F_467 1F_468 1F_469 1F_470 1F_471 …	1: 7 2: 45 3: 71 4: 53	1: ERR431279_NODE_2_length_572060_cov_32.024874 274480-273476 2: ERR431279_NODE_2_length_572060_cov_32.024874 283832-283072 3: ERR431279_NODE_23_length_81612_cov_32.759775 37320-38547 4: ERR431279_NODE_23_length_81612_cov_32.759775 48240-47071	1: GTGTTCCCCACATGCGTGGGGATGAACCG 2: GTGTTCCCCACGGGTGTGGGGATGAACCG 3: GTTCACTGCCGTATAGGCAGCTAAGAAA 4: GTTCACTGCCGTGTAGGCAGCTAAGAAA	1: 1E 2: 1E 3: 1F 4: 1F	1: 7_a 2: 45_a 3: 71_a 4: 53_a	1: 1E(3) 2: 1E(0) 3: 1F(1) 4: 1F(0)
ERR431281	FALSE	0
ERR431297	FALSE	0
ERR431306	TRUE	4	1: TACATGATAGGAAACACTGTCACCCTGGTGGT ACTTACGCGATGGGGCTGGATGATTGGGGCGC CCGACGATGCGGTCGTGCTGGGCGACGGTCATC TTGAAGTAGTCATAACGGTCATAGTGCTTAGA TTATTGGTCGTGGTCGCAGGGAAGGCACTCCC AGTTCCTCTATGGTTCCGGTCCGGTCGCGCAC AGGGCTCCATGGACGGAATGAGTCGGCCCTCC TCCAGGTGCTGGCAAACGTCAGCCCCTTTGCA TGGAAACACCGAGCGCTGACGCCGATCTCGGG TTCGAGTCGTAGCGTCGTCACGGCCGTCGATG TGGTCGATATTCACGACCGGAGACCGGTGGTG ATCTTGCGCAGGGCGTAGACGCATACCAACCA…	="1: 1F_463 1F_464 1F_465 1F_466 1F_467 1F_468 1F_469 1F_470 1F_471 1F_472 1F_473 1F_474 1F_475 1F_476 1F_477 1F_147 1F_281 1F_148 1F_478 2: 1F_448 1F_449 1F_450 1F_451 1F_452 1F_453 1F_454 1F_455 1F_456 1F_457 1F_458 1F_459 1F_460 1F_290 1F_149 1F_443 1F_94 1F_461 1F_462 3: 1E_107 1E_108 1E_109 1E_110 1E_111 1E_112 1E_113 1E_91 1E_114 1E_115 1E_92 1E_39 4: 1E_93 1E_94 1E_95 1E_96 1E_97 1E_98 1E_…	1: 53 2: 70 3: 45 4: 7	1: ERR431306_NODE_25_length_80008_cov_38.389654 33373-34542 2: ERR431306_NODE_25_length_80008_cov_38.389654 44293-43126 3: ERR431306_NODE_35_length_46584_cov_37.240474 8449-9209 4: ERR431306_NODE_35_length_46584_cov_37.240474 17801-18805	1: GTTCACTGCCGTGTAGGCAGCTAAGAAA 2: GTTCACTGCCGTATAGGCAGCTAAGAAA 3: GTGTTCCCCACGGGTGTGGGGATGAACCG 4: GTGTTCCCCACATGCGTGGGGATGAACCG	1: 1F 2: 1F 3: 1E 4: 1E	1: 53_a 2: 70_a 3: 45_b 4: 7_b	1: 1F(0) 2: 1F(1) 3: 1E(0) 4: 1E(3)
ERR431307	FALSE	0
ERR431311	TRUE	1	1: AGGTCGAAACGAAGGTGCTGATGGGTCGCCTT AATAATAATACTCAGCCCTAGCGCCCTGAGCA ATGTCGTGGCGGTCCTGCAGGCCCACGATTCC ACCGGGGTAGGCGCCGATGATCGCGCTGACCA GAACGCAACCAGTTCCGGACCTCGCTCGCCGA ATTCCAGCATCTGGGACGGCGATCGCGATTCG GCCATCGACCGCGAAGCCGCAGACGGCATTAC AATCCGTCCAGGCGGAGTACGCAACCACCGTC TGGTAGACGGGATATGGATCGGCGAAGTCCTC GATGACGAAAGAGCCACCGCCGCCCTCCACCG TCCCATAGACTTGCCGATCTCGGCTGCGGCGC TTGACCAGATCGCGGCGTGGGGTGGTCGGCTT …	1: 1F_479 1F_480 1F_481 1F_482 1F_483 1F_484 1F_485 1F_486 1F_254 1F_487 1F_488 1F_489 1F_490 1F_491 1F_257 1F_258 1F_259	1: 14	1: ERR431311_NODE_15_length_108577_cov_40.479940 108445-107398	1: GTTCACTGCCGTATAGGCAGCTAAGAAA	1: 1F	1: 14_a	1: 1F(1)
ERR431313	FALSE	0
ERR431314	TRUE	3	1: GACAAGAAACTGTTGGCCGAGCATCGGCACCG TGCAGCGCCGCGAACGGCAACGGCGGCGACGG TGGAACGCATTGCCTGCCTGCGTAAAGAACTC TGTGCCGTCCGCGATCTGGCGGATTGCCGGCTA AATCTGAAACGCATTGGCGAAATACACCACCG ACTGTTCGAGTCGCGAATGACTCGGTGAACTA AGAACGAAAACTGCTAGCGGCGACGATACCCG GCCCACCAGCTCAGTCCAGGCGCTGCCGGAAT ATGCGGATAAGGCCCGCAGGCGCCGAATTGGC CAGCAGCGGCTCCAGGAAGAGGGGCGCTGCCT AAGAGTCGCGGCGACAACTACCAGACGTCCGC GTATGGCTCTCTCCATTGGGGTGGCGATACTC…	1: 1F_362 1F_363 1F_364 1F_365 1F_366 1F_367 1F_368 1F_369 1F_370 1F_19 1F_20 1F_21 1F_22 1F_23 1F_24 1F_25 1F_26 1F_27 1F_28 2: 1F_10 1F_11 1F_12 1F_13 1F_14 1F_15 1F_16 1F_17 1F_18 3: 1F_1 1F_2 1F_3 1F_4 1F_5 1F_6 1F_7 1F_8 1F_9 1F_255 1F_258 1F_259	1: 37 2: 15 3: 57	1: ERR431314_NODE_26_length_85810_cov_34.815929 55220-56386 2: ERR431314_NODE_26_length_85810_cov_34.815929 65819-65252 3: ERR431314_NODE_68_length_17189_cov_35.719505 17080-16332	1: GTTCACTGCCGTATAGGCAGCTAAGAAA 2: GTTCACTGCCGTGTAGGCAGCTAAGAAA 3: GTTCACTGCCGTATAGGCAGCTAAGAAA	1: 1F 2: 1F 3: 1F	1: 37_b 2: 15_a 3: 57_b	1: 1F(1) 2: 1F(0) 3: 1F(1)
ERR431319	TRUE	3	1: TTCCAGGCCAGTTCCACCACCGGTACCACCGC CGTTCCAGGCGTGCCGCCACCACCATCGCCAC TCGATCAGCGCCGCAGGAAGCCCAGGACCACC AATTTCGAACAGCCGACTGATGCCATCATGGC TGGCGCGAAGCCGAGCAGCAATGCCGCGACGG GGCGTATCCCGATTATCGGTTGAGGTGATGTA AGGCCGGCGCCGATCTGCCCGCGACGAGGTAC TCCACCGGGTTTTTGTCAGTCCATCCGGCCGC TGTTCCGCCAAGCGCTACCGGCACCGTGTCGC TGGGTGGCGTGCCTGCTCAGTGGCTCCAGGTC TGGGTGGCGTGCCTGCTCAGTGGCTCCAGGTC TGGTAGACGGGATATGGATCGGCGAAGTCCTC …	="1: 1F_244 1F_245 1F_246 1F_247 1F_248 1F_249 1F_250 1F_251 1F_252 1F_253 1F_253 1F_254 1F_487 1F_488 1F_489 1F_7 1F_8 1F_9 1F_255 1F_256 1F_257 1F_258 1F_259 2: 1F_492 1F_493 1F_494 1F_495 1F_496 1F_497 1F_498 1F_499 1F_209 1F_210 1F_211 1F_28 3: 1F_500 1F_501 1F_502 1F_503 1F_504 1F_505 1F_506 1F_507 1F_508 1F_509 1F_108 1F_109 1F_110"	1: 76 2: 72 3: 68	1: ERR431319_NODE_3_length_398877_cov_42.611611 380629-382036 2: ERR431319_NODE_28_length_69634_cov_40.173529 38204-38952 3: ERR431319_NODE_28_length_69634_cov_40.173529 48283-47476	1: GTTCACTGCCGTATAGGCAGCTAAGAAA 2: GTTCACTGCCGTATAGGCAGCTAAGAAA 3: GTTCACTGCCGTGTAGGCAGCTAAGAAA	1: 1F 2: 1F 3: 1F	1: 76_a 2: 72_a 3: 68_a	1: 1F(1) 2: 1F(1) 3: 1F(0)
ERR431323	TRUE	2	1: ACCGGCCAGGTGCTCGAGCGCGAGCAACTGCG GGCACCATCGGCGCCATTGACCGCGCGCTGAAG ACTTGACCGGGCCGAACTCCATTGCCTCCTTG GATGGCAACCGGCGTTTGTCCGCGCTGAACTG GCCGCTGAGCAGCACCTACCGGCACCTGAAGA GTAAAACTCGGCGATGCGATCCGCGAAGTCGC CCGACAAGGTGGCGAAAATCGCTGCTGAGTAC TCACGATCACTGCTGAGAACCCCAACCACACC CATCTGGCCGGGGCTCGGGTCTGGTTCTACGA TAGTAGAAGGGGCTAAACCCAACTGGTCAGGT GTGTTCAGCCTTGCACCGAACACCGTTAGCAA AGGCCCGCATCCGCGAGCTGATCGCCGCCGGC…	1: 1E_116 1E_74 1E_75 1E_76 1E_77 1E_78 1E_79 1E_80 1E_81 1E_82 1E_83 1E_84 1E_73 2: 1E_85 1E_86 1E_87 1E_88 1E_89 1E_90 1E_91 1E_92 1E_39	1: 8 2: 66	1: ERR431323_NODE_55_length_46637_cov_33.536001 28548-27726 2: ERR431323_NODE_55_length_46637_cov_33.536001 38298-37719	1: GTGTTCCCCACATGCGTGGGGATGAACCG 2: GTGTTCCCCACGGGTGTGGGGATGAACCG	1: 1E 2: 1E	1: 8_a 2: 66_a	1: 1E(3) 2: 1E(0)
ERR431324	TRUE	4	1: GACAAGAAACTGTTGGCCGAGCATCGGCACCG TGCAGCGCCGCGAACGGCAACGGCGGCGACGG TGGAACGCATTGCCTGCCTGCGTAAAGAACTC TGTGCCGTCCGCGATCTGGCGGATTGCCGGCTA AATCTGAAACGCATTGGCGAAATACACCACCG ACTGTTCGAGTCGCGAATGACTCGGTGAACTA AGAACGAAAACTGCTAGCGGCGACGATACCCG GCCCACCAGCTCAGTCCAGGCGCTGCCGGAAT ATGCGGATAAGGCCCGCAGGCGCCGAATTGGC CAGCAGCGGCTCCAGGAAGAGGGGCGCTGCCT AAGAGTCGCGGCGACAACTACCAGACGTCCGC GTATGGCTCTCTCCATTGGGGTGGCGATACTC…	="1: 1F_362 1F_363 1F_364 1F_365 1F_366 1F_367 1F_368 1F_369 1F_370 1F_19 1F_20 1F_21 1F_22 1F_23 1F_24 1F_25 1F_26 1F_27 1F_28 2: 1F_10 1F_11 1F_12 1F_13 1F_14 1F_15 1F_16 1F_17 1F_18 3: 1F_1 1F_2 1F_3 1F_4 1F_5 1F_6 1F_7 1F_8 1F_9 1F_255 1F_258 1F_259 4: 1E_85 1E_91"	1: 37 2: 15 3: 57 4: 65	1: ERR431324_NODE_25_length_86344_cov_33.935415 55754-56920 2: ERR431324_NODE_25_length_86344_cov_33.935415 66353-65786 3: ERR431324_NODE_75_length_17156_cov_35.830653 110-858 4: ERR431324_NODE_164_length_214_cov_1.339623 43-194	1: GTTCACTGCCGTATAGGCAGCTAAGAAA 2: GTTCACTGCCGTGTAGGCAGCTAAGAAA 3: GTTCACTGCCGTATAGGCAGCTAAGAAA 4: GGTGTTCCCCACGGGTGTGGGGATGAACCG	1: 1F 2: 1F 3: 1F 4: 1E	1: 37_b 2: 15_a 3: 57_a 4: 65_a	1: 1F(1) 2: 1F(0) 3: 1F(1) 4: 1E(0)
ERR431333	FALSE	0
ERR431341	TRUE	1	1: AGGCACGCATTGCCTTGAAAGGCGTTCTCTTC TATGATCATGCCCCGTCCTCCGGCTCCAATAC TGAAGGCCAACCCGCAAGTCAGCAAGGGCATC AGGTTCGTGGCGGACCGGAAAGACCTCAACCG CTGGACGCAAGCAAGATCGTAGGGCGCTGCCC ACCACCAAGATGGTCCAGGCCGTGCGTTCGAT GGCCAACCAGATCGTCTACACCGCCAACGTGA TTGATGGGTTTGTACTCAGGCCCGGAAAACTC ATCAAGGTCAACCTGGGCTCCGGCGCCGGCGG AGGTCTTCGAACTCGAACAGCTTCGCGAACTG TGTGTACCCCTGCGCGTGGAGCGCGGGGCGAC GTCATGGGCGAGCTCTACGCCAACCCGCAAGC	1: 1F_510 1F_511 1F_512 1F_513 1F_514 1F_515 1F_516 1F_517 1F_518 1F_519 1F_520 1F_521	1: 12	1: ERR431341_NODE_56_length_20792_cov_38.377200 133-880	1: GTTCACTGCCGTATAGGCAGCTAAGAAA	1: 1F	1: 12_a	1: 1F(1)
ERR431347	TRUE	2	1: CGGTCCTGCCAGTACTGCGGCAGGATCTGGTC AGCCTGGCGCCCTTCGAGTCCATCCAGCCCGG CATCCAATTCGCCGATCCGGCGCAAGCGCCCG ACGAAGCAGATCGCCGAATGCGGCGTCAGCGC GTGGGTGCAAATCGCGATTCTGGTCGCGTCGT TGAATATCAGCCTGCAAAGCGTCGTCGTAGTA AAGCCGGGCCGATGTTCGAGCCTGGCTGCGTG TGGACAATGCGCAGCCCAGGCGCTGGATTTAC ATGCGAGGCTGATCGAGGTGCGCGGTTCTGTT GTGCGCGGATGGCTGGTATCTCGAGCACGATT AGGCAAACAACGGAAAGATCACCACCGAAGGC AACGAAACAGGCCCAGCACAGCCGCTTGATAA …	1: 1F_47 1F_48 1F_49 1F_50 1F_51 1F_52 1F_53 1F_54 1F_55 1F_56 1F_57 1F_58 1F_59 1F_60 1F_61 1F_62 1F_63 1F_64 2: 1F_65 1F_66 1F_67 1F_68 1F_69 1F_70 1F_71 1F_72 1F_73 1F_74 1F_75 1F_76	1: 34 2: 17	1: ERR431347_NODE_25_length_68595_cov_28.723359 34009-35116 2: ERR431347_NODE_25_length_68595_cov_28.723359 44453-43706	1: GTTCACTGCCGTGTAGGCAGCTAAGAAA 2: GTTCACTGCCGTATAGGCAGCTAAGAAA	1: 1F 2: 1F	1: 34_a 2: 17_a	1: 1F(0) 2: 1F(1)
ERR431350	TRUE	3	1: AAGAATACCATCCATATATCACCTCATGCCGA TTGTTGGTTCCTGTGATCTCGTTGCCCTCGTC ATGGTCATTATGCGAAGCCATGGGTCAGAGCG ACTCGCAACCGCTCTTCAAGCTCGGCAATCTG GATCAAGGGCAAGCGCTTTCGCAAGCGGTTCA TGGAGCCCGCGAAAGTGGCTCGGTTGCGTAGC ATCGCCGCCACCGGTGTTACCGCCATCACCAC CGGCGAAGGCCGGCAGCGAAGTCGCGGCAGTG CGGCGAAGGCCGGCAGCGAAGTCGCGGCAGTG GCGAACTGATCGACAGCCTCGGCGTGCCGCAG ATCGCCGCCACCGGTGTTACCGCCATCACCAC CGGCGAAGGCCGGCAGCGAAGTCGCGGCAGTG …	="1: 1F_522 1F_523 1F_524 1F_525 1F_526 1F_527 1F_528 1F_529 1F_529 1F_530 1F_528 1F_529 1F_530 1F_531 1F_532 1F_533 1F_534 1F_535 1F_536 1F_537 1F_358 1F_360 1F_166 1F_167 1F_168 1F_538 1F_384 1F_361 2: 1F_539 1F_540 1F_541 3: 1F_542 1F_543 1F_544 1F_545 1F_546 1F_547 1F_548 1F_549 1F_550 1F_551 1F_552 1F_553 1F_554 1F_555 1F_556 1F_557"	1: 1 2: 21 3: 2	1: ERR431350_NODE_1_length_601700_cov_33.392502 109364-107658 2: ERR431350_NODE_32_length_68348_cov_28.880559 43-250 3: ERR431350_NODE_61_length_1082_cov_32.250243 51-1038	1: GTTCACTGCCGTACAGGCAGCTAAGAAA 2: GTTCACTGCCGTGTAGGCAGCTAAGAAA 3: GTTCACTGCCGTGTAGGCAGCTAAGAAA	1: 1F 2: 1F 3: 1F	1: 1_a 2: 21_a 3: 2_a	1: 1F(2) 2: 1F(0) 3: 1F(0)
ERR431351	TRUE	4	1: CATGCTACGCCGGCCTTGATCAGTTCGCGAGC TTGGTCACGTTGGCGGTGTAGACGATCTGGTT ACGAGCTGACGGAAAGTGATCCGGTAACGA TTACTTCTACTCGCTCGCCGCCGGCTACCAGG AGCAGCCGAGCGGGATCGTGCGTGAGCTGAGC GGCCAGGTCGAGCCTGAGCCGCGCACGGTGCG TGCTGCTGGATCTTGTTTCCGGGCCGGCGTGT AAGAACCGCACCGTCCACTGAGCGAAACCGCC ATCAAGTTCGACACGACTCGCTCCACGCAGTG ATGGGGGCATACACGATCGAGTCACAAATCTT TGGTCTACGGCCTGGACGGCCAGTTCGTTCGA TTATGCAGGACGACTGGCACGTCCGCATATTC CT…	="1: 1F_558 1F_559 1F_560 1F_561 1F_562 1F_563 1F_564 1F_565 1F_566 1F_567 1F_568 1F_569 1F_570 1F_571 1F_28 2: 1F_572 1F_573 1F_574 1F_575 1F_576 1F_577 1F_233 1F_234 1F_578 1F_235 1F_236 1F_579 1F_580 1F_581 1F_582 1F_237 1F_240 1F_241 3: 1E_93 1E_94 1E_95 1E_96 1E_97 1E_98 1E_99 1E_100 1E_117 1E_101 1E_118 1E_103 1E_104 1E_105 1E_106 1E_72 1E_73 4: 1E_107 1E_108 1E_109 1E_110 1E_111 1E_112 1E_…	1: 31 2: 9 3: 6 4: 45	1: ERR431351_NODE_10_length_159496_cov_32.303780 34775-35697 2: ERR431351_NODE_10_length_159496_cov_32.303780 45328-44222 3: ERR431351_NODE_44_length_47013_cov_33.291005 28791-27726 4: ERR431351_NODE_44_length_47013_cov_33.291005 38722-37962	1: GTTCACTGCCGTATAGGCAGCTAAGAAA 2: GTTCACTGCCGTGTAGGCAGCTAAGAAA 3: GTGTTCCCCACATGCGTGGGGATGAACCG 4: GTGTTCCCCACGGGTGTGGGGATGAACCG	1: 1F 2: 1F 3: 1E 4: 1E	1: 31_a 2: 9_a 3: 6_a 4: 45_a	1: 1F(1) 2: 1F(0) 3: 1E(3) 4: 1E(0)
ERR431352	TRUE	4	1: CATGCTACGCCGGCCTTGATCAGTTCGCGAGC TTGGTCACGTTGGCGGTGTAGACGATCTGGTT ACGAGCTGACGGAAAGTGATCCGGTAACGA TTACTTCTACTCGCTCGCCGCCGGCTACCAGG AGCAGCCGAGCGGGATCGTGCGTGAGCTGAGC GGCCAGGTCGAGCCTGAGCCGCGCACGGTGCG TGCTGCTGGATCTTGTTTCCGGGCCGGCGTGT AAGAACCGCACCGTCCACTGAGCGAAACCGCC ATCAAGTTCGACACGACTCGCTCCACGCAGTG ATGGGGGCATACACGATCGAGTCACAAATCTT TGGTCTACGGCCTGGACGGCCAGTTCGTTCGA TTATGCAGGACGACTGGCACGTCCGCATATTC CT…	="1: 1F_558 1F_559 1F_560 1F_561 1F_562 1F_563 1F_564 1F_565 1F_566 1F_567 1F_568 1F_569 1F_570 1F_571 1F_28 2: 1F_572 1F_573 1F_574 1F_575 1F_576 1F_577 1F_233 1F_234 1F_578 1F_235 1F_236 1F_579 1F_580 1F_581 1F_582 1F_237 1F_240 1F_241 3: 1E_93 1E_94 1E_95 1E_96 1E_97 1E_98 1E_99 1E_100 1E_117 1E_101 1E_118 1E_103 1E_104 1E_105 1E_106 1E_72 1E_73 4: 1E_107 1E_108 1E_109 1E_110 1E_111 1E_112 1E_…	1: 31 2: 9 3: 6 4: 45	1: ERR431352_NODE_29_length_70659_cov_25.953600 37989-38911 2: ERR431352_NODE_29_length_70659_cov_25.953600 48542-47436 3: ERR431352_NODE_41_length_47187_cov_28.246054 28826-27761 4: ERR431352_NODE_41_length_47187_cov_28.246054 38757-37997	1: GTTCACTGCCGTATAGGCAGCTAAGAAA 2: GTTCACTGCCGTGTAGGCAGCTAAGAAA 3: GTGTTCCCCACATGCGTGGGGATGAACCG 4: GTGTTCCCCACGGGTGTGGGGATGAACCG	1: 1F 2: 1F 3: 1E 4: 1E	1: 31_a 2: 9_a 3: 6_a 4: 45_a	1: 1F(1) 2: 1F(0) 3: 1E(3) 4: 1E(0)
ERR431356	TRUE	3	1: TTCGGCATTGTGCGCGGTAGCCACGTACCCTGG CCGAACTGATTGCCGCTGGCCAGGTCCTGGTC TTGCCTGAGTTCCGCAGCGCGGCGATCAGCGC GACTTGGCCGGCTTGAAGAGCTACCTGGGCCA CCGTTGATCAGCAGGCCGGTGTTAGGCCCCAT ACCTGAAGCGCGAAATCATCCTGTCTGACGTG GCGTGACGAATTGGCCCGACAGTTCAACAGCG ACATAGCGAGACCTTGGCCGATCAACGGCATC CAGATCGAGAATGCCCAGAAGGGCATTGGGCG CGTGAAGCAGGCGGACCAGATCATGACCGACC CAGGCGCGCGATTCCGTGGCTGGACTCGGTGA GTCACGGTGAACGGCAAGGGCCTGGTCACCGG…	1: 1E_24 1E_25 1E_26 1E_27 1E_28 1E_29 1E_30 1E_31 1E_32 1E_33 1E_34 1E_35 1E_36 1E_37 1E_38 1E_39 2: 1E_1 1E_2 1E_3 1E_4 1E_5 1E_6 1E_7 1E_8 1E_9 1E_10 1E_11 1E_12 1E_13 1E_14 1E_15 1E_16 1E_17 1E_18 1E_19 1E_20 1E_21 1E_21 1E_22 1E_23 3: 1F_45 1F_46	1: 78 2: 43 3: 10	1: ERR431356_NODE_45_length_47862_cov_26.104441 8402-9409 2: ERR431356_NODE_45_length_47862_cov_26.104441 18581-20075 3: ERR431356_NODE_81_length_8684_cov_25.199444 3938-3792	1: GTGTTCCCCACGGGTGTGGGGATGAACCG 2: GTGTTCCCCACATGCGTGGGGATGAACCG 3: GTTCACTGCCGTGTAGGCAGCTAAGAA	1: 1E 2: 1E 3: 1F	1: 78_b 2: 43_b 3: 10_a	1: 1E(0) 2: 1E(3) 3: 1F(1)
ERR431387	TRUE	3	1: TGATCAAGAAGAACCCGATGGCGCCACTTGAG ATCCTATCGACGACAAAGTGCTCGAGCATCTC TGCCGGACCTGCTCCGCCACTGCGGACTCCAA AGAAAGCCAAGATCTACCGCTGGAGAAAGGCG GAAGAACATCGCTGCGGCGATCTGGGCCTCGC AGGGGTTCGTCCCTGGCCGAGGTGGCCCGCTC AGGAAACCAGAGCAGGAGGATGGACTATGACC GAGAACGATTCCGTCTTGTTGGAGCTTTCTGT CGACGAGCAACTGCGCTTGCGCGTGCGTAACC GGAAGGCTGGCGCTCGAACGGATGTGTACAGG TCCGGATCACCAGGGCGACAGATGGCCACCTC CTCTGGCGGTAACCTTCCATGATCTGCGCAGCC…	="1: 1F_388 1F_389 1F_390 1F_391 1F_392 1F_393 1F_394 1F_395 1F_396 1F_397 1F_398 1F_399 1F_400 1F_401 1F_402 1F_403 1F_288 1F_289 1F_290 1F_291 1F_292 1F_293 1F_294 1F_295 1F_297 1F_94 1F_28 2: 1F_583 1F_404 1F_405 1F_406 1F_407 1F_408 1F_409 1F_410 1F_411 1F_412 1F_413 1F_414 1F_415 1F_416 1F_584 1F_584 1F_585 1F_586 1F_587 1F_417 1F_418 1F_419 1F_420 1F_421 3: 1F_382 1F_383 1F_358 1F_360 1F_16…	1: 67 2: 63 3: 60	1: ERR431387_NODE_10_length_323154_cov_40.598606 53782-55426 2: ERR431387_NODE_10_length_323154_cov_40.598606 65769-64301 3: ERR431387_NODE_13_length_208037_cov_42.809363 146-774	1: GTTCACTGCCGTATAGGCAGCTAAGAAA 2: GTTCACTGCCGTGTAGGCAGCTAAGAAA 3: GTTCACTGCCGTACAGGCAGCTAAGAAA	1: 1F 2: 1F 3: 1F	1: 67_a 2: 63_a 3: 60_b	1: 1F(1) 2: 1F(0) 3: 1F(2)
ERR431395	TRUE	3	1: GTTCGCCGGATCGTTGATCCGACGAGCCGGGG TGTTCATCCTGGCAGCCGGCCCGATCTGGGGC AACAGCCTCCGCAAGGGAGGGAGGGGAAGCTT AAGGACTATTAAAGGCAGTGTTTCTTCGCTCA AGAAGCCCCGCCGCCAGATCGAGGAATATATT TCGACGCGGAGCTTGCAGCCATCGACGCGAAT ATTGCCGTTACCTCGAGCTTGTCGTCTATGGC GTCCCGGTATTTATCCAGGCCTGGGCGAGTAA AGTAACGGCCAGGTTCGCATCAATGCGCCGGA ACCCCAGATCGGAAAACGTCGCACCCCTTGCC TGCGGCGGCCGCAGGCCGAATGCGAAGCCCGG ACCGGCTGCGCCTGCTCAACAACCTTGGCAAC …	="1: 1F_588 1F_589 1F_590 1F_591 1F_592 1F_593 1F_594 1F_595 1F_596 1F_597 1F_598 1F_599 1F_600 1F_601 1F_602 1F_603 1F_604 1F_605 1F_606 1F_607 1F_608 1F_609 1F_610 1F_611 1F_612 1F_613 1F_614 1F_615 1F_616 1F_617 1F_618 2: 1F_619 1F_620 1F_621 1F_622 1F_623 1F_624 1F_625 1F_75 1F_76 3: 1F_626 1F_627 1F_628 1F_629 1F_630 1F_288 1F_631 1F_632 1F_633 1F_634 1F_635"	1: 52 2: 25 3: 80	1: ERR431395_NODE_2_length_534406_cov_52.926142 515317-517204 2: ERR431395_NODE_12_length_201231_cov_51.552834 37068-37635 3: ERR431395_NODE_12_length_201231_cov_51.552834 46916-46229	1: GTTCACTGCCGTATAGGCAGCTAAGAAA 2: GTTCACTGCCGTATAGGCAGCTAAGAAA 3: GTTCACTGCCGTGTAGGCAGCTAAGAAA	1: 1F 2: 1F 3: 1F	1: 52_a 2: 25_a 3: 80_a	1: 1F(1) 2: 1F(1) 3: 1F(0)
ERR431400	TRUE	3	1: ATGCGGTTCTGCCACTCCAGCGGCATGGCTTC TCTTCGCGCATCGCCGGGGGCAGGACGCCAAG GGGAGCTAATCCGGTAGGGGATCACTAGCGGC TTCGAGCTAAGGCCCTTGGGGTCGCTACGAAC TTGGGTACAAATACCTTGGGTGATATCCCCTT TGAAGCGGCGCGTCGCCGGCACCAAGGTCTCG TCCCGCCGACGGGCTGTGTGTCGTGGAAACCG GTTTGCAGGAAGCGGCGCTATCGCACCGAACT ATAGCTACGCCGAGCCAGTTGTAAGCTGACGC 2: TTCGGGATGATGAACCGGGCATGCGCGTTAGC AGGGCGCGCCCGGAGAAAGTCACGCGCTTCGA TGGCCCGCTGGTGGGCAACGGGTGCGACCA…	="1: 1F_619 1F_620 1F_621 1F_622 1F_623 1F_624 1F_625 1F_75 1F_76 2: 1F_626 1F_634 1F_635 3: 1F_588 1F_589 1F_590 1F_591 1F_592 1F_593 1F_594 1F_595 1F_596 1F_597 1F_598 1F_599 1F_600 1F_601 1F_602 1F_603 1F_604 1F_605 1F_606 1F_607 1F_608 1F_609 1F_610 1F_611 1F_612 1F_613 1F_614 1F_615 1F_616 1F_617 1F_618"	1: 25 2: 79 3: 52	1: ERR431400_NODE_14_length_198272_cov_70.333004 37068-37635 2: ERR431400_NODE_14_length_198272_cov_70.333004 46436-46229 3: ERR431400_NODE_42_length_19295_cov_71.182017 282-2169	1: GTTCACTGCCGTATAGGCAGCTAAGAAA 2: GTTCACTGCCGTGTAGGCAGCTAAGAAA 3: GTTCACTGCCGTATAGGCAGCTAAGAAA	1: 1F 2: 1F 3: 1F	1: 25_a 2: 79_a 3: 52_a	1: 1F(1) 2: 1F(0) 3: 1F(1)
ERR431413	TRUE	4	1: GAGATCGAGTCGGACAAGGCCGAGCGCTGGGAA ACCAGTTGCCTAGCCGTCATCACGGGTTTGCTGAT GAAATCTGGCGCGTCGAGTGGCAGCAAATCGTGC CAAATATTTGAGCCTGGACAGAATGTAAGTGGACA AGCCAGAACCTGGTGCGCTGCCGCGCCGTGAATAT CGCATGCCGCGCTGCGAGAAAGGCATCGAAGTTGA CTGATGATTTGCTGGAGATGTAGCCATGGGCCAA GCCAGTGCCCAGCATGTCCAGCTTGGCGGCCTC ACCAGAAGGGCGCCGCCATCGCTCAGGCGATCCA ACCGGTATCGCGCCGCGCTTCAACACCGTCAGCAC AACGTCGCTGGGGCCACTGTCCAGTACCTGCCC GATGAGCCC…	="1: 1C_30 1C_31 1C_32 1C_33 1C_34 1C_35 1C_36 1C_37 1C_38 1C_39 1C_40 1C_41 1C_42 1C_43 1C_44 1C_45 1C_46 1C_47 1C_48 1C_49 1C_50 1C_51 2: 1F_636 1F_637 1F_638 1F_639 1F_640 1F_641 1F_642 1F_106 1F_110 1F_111 3: 1F_643 1F_644 1F_645 1F_23 1F_25 1F_26 1F_27 1F_28 4: 1F_537 1F_358 1F_360 1F_166 1F_167 1F_168 1F_538 1F_384 1F_361"	1: 38 2: 51 3: 11 4: 41	1: ERR431413_NODE_7_length_238676_cov_62.195381 156227-157722 2: ERR431413_NODE_22_length_99278_cov_50.837104 315-942 3: ERR431413_NODE_22_length_99278_cov_50.837104 9976-9471 4: ERR431413_NODE_49_length_17549_cov_48.229393 17440-16872	1: GTCGCGCCCCGCACGGGCGCGTGGATTGAAAC 2: GTTCACTGCCGTGTAGGCAGCTAAGAAA 3: GTTCACTGCCGTATAGGCAGCTAAGAAA 4: GTTCACTGCCGTATAGGCAGCTAAGAAA	1: 1C 2: 1F 3: 1F 4: 1F	1: 38_a 2: 51_a 3: 11_a 4: 41_a	1: 1C(0) 2: 1F(0) 3: 1F(1) 4: 1F(1)
ERR431415	TRUE	3	1: TAGTGCGGCGTGCGAGGTTGGATTGGGCATTT GGAGACGGAGGAGAACTGAACAAATCACTCAA ACCACGAACGAACAGTTTCTTCAGATTTTTCA TGAGAAGTTCGGTAGTCCTAGTGCGGCGTGCG ACGCACGTGCGGAGGCGGGATATGGGCGGCCG GTATTCGATGAGGACAGCGGGCTGCTCGGGAT AAGGGCAACGCTGGCCGTCACGGCCGCCGAAA CGGTAGAGACGTCGGTGAGCGCTGCGATCTGC GCAATCGATCAGGCTATGACCGCCGAAGCCTA TCGACGTTGCCGACCCGCGGCCGCGCCCGGTT TCGGCCAAGGCTCCGGCATCGAGCACGATGCC TTGAGGAACAGGCGCGCTACGTCCGCCGCGAA …	="1: 1F_646 1F_647 1F_648 1F_649 1F_650 1F_651 1F_652 1F_121 1F_122 1F_123 1F_124 1F_125 1F_126 1F_127 1F_128 1F_129 1F_130 1F_131 1F_132 1F_133 1F_175 1F_176 1F_135 1F_136 2: 1F_653 1F_654 1F_655 1F_495 1F_496 1F_656 1F_119 1F_657 1F_207 3: 1F_404 1F_405 1F_406 1F_407 1F_408 1F_409 1F_410 1F_411 1F_412 1F_413 1F_414 1F_415 1F_416 1F_584 1F_585 1F_586 1F_587 1F_417 1F_418 1F_419 1F_420 1F_421"	1: 59 2: 62 3: 29	1: ERR431415_NODE_2_length_428679_cov_55.681643 428619-427152 2: ERR431415_NODE_6_length_373027_cov_56.882699 643-76 3: ERR431415_NODE_17_length_150098_cov_55.573502 10500-9152	1: GTTCACTGCCGTATAGGCAGCTAAGAAA 2: GTTCACTGCCGTATAGGCAGCTAAGAAA 3: GTTCACTGCCGTGTAGGCAGCTAAGAAA	1: 1F 2: 1F 3: 1F	1: 59_a 2: 62_a 3: 29_a	1: 1F(1) 2: 1F(1) 3: 1F(0)
ERR431427	TRUE	2	1: ACACGGGTGACTATGCGTTTACTAGCCATAGA GCTGCCGGACGAACGCACGGCGCTCCAGGTC TCGACGTGCTGGATATCCCTGCTCGCACTCAG TGCAGCGATTGCACCTTGGCCTGCTGCCGATC AGGCCAAGGCACATTCAGCGTCGCCGACCCGC ATTGGACAGCACTACCCAGCACTCGGCAGGCT ACTGTATCGCCGCAAACGAGCCCGTTCTGGCA AGTTGATATCAAGATGCCGTGCGGCTCTGTATT TCGCCCATCAGCCAGATGCAGCGCAGCGTCAA ATCCATAGAGCACGCTGTTGATGCGCACATGG ATAGAGGCCGAAGCTGTAGCCGGTGAAATCAA ACACCAAGAGTCGCGGCGACAACTACCAGACG …	="1: 1F_658 1F_659 1F_660 1F_661 1F_662 1F_663 1F_664 1F_665 1F_666 1F_667 1F_668 1F_669 1F_670 1F_671 1F_672 1F_673 1F_295 1F_461 1F_674 1F_95 1F_28 2: 1F_675 1F_676 1F_677 1F_678 1F_679 1F_680 1F_681 1F_682 1F_683 1F_684 1F_685 1F_686 1F_411 1F_413 1F_414 1F_415 1F_416 1F_584 1F_585 1F_587 1F_417 1F_418 1F_419 1F_420 1F_421"	1: 4 2: 39	1: ERR431427_NODE_19_length_127728_cov_49.799386 87075-88363 2: ERR431427_NODE_19_length_127728_cov_49.799386 98766-97237	1: GTTCACTGCCGTATAGGCAGCTAAGAAA 2: GTTCACTGCCGTGTAGGCAGCTAAGAAA	1: 1F 2: 1F	1: 4_a 2: 39_a	1: 1F(1) 2: 1F(0)
ERR431445	TRUE	3	1: GCCCTCGCTCAGCCGTCGACCGCGTCAACGCA GCGTATCAGCGCAGCTCGATGTCGGACGACGA GACCAGGTCACCGCAGCCTATGAGGGGGAAAT GCCTCGCTGGATGACTTCGTCCGCACCATGAT TTGGCGGCTTGGTAGACGATCCCCCATCCCCC CAAGTACTCGGAAACTAGGAATCCATGGCTAC TTCTGTTCCCCGACCGCCGTTTGACGGTCGGG TGCTTGGCCGGCACGGTATCGGCGCAGCCGCG ATTACGAGCAGAAGCGTATAGCGTGTGCAGCA GCACAGAATGCGCTCGCTTTTACTGAGCAGTGGT TCGAATGGCAGCCAGTCGGGCGAGGGGCCGCC AGGTGATGCTCAACGACGATAAGCCCGTGAT…	1: 1E_1 1E_3 1E_4 1E_5 1E_6 1E_7 1E_8 1E_9 1E_10 1E_11 1E_12 1E_13 1E_14 1E_15 1E_16 1E_17 1E_18 1E_19 1E_20 1E_21 1E_21 1E_22 1E_23 2: 1E_24 1E_25 1E_26 1E_27 1E_28 1E_29 1E_30 1E_31 1E_32 1E_33 1E_34 1E_35 1E_36 1E_37 1E_38 1E_39 3: 1F_45 1F_46	1: 42 2: 78 3: 10	1: ERR431445_NODE_1_length_836242_cov_46.290232 522838-521405 2: ERR431445_NODE_1_length_836242_cov_46.290232 533017-532011 3: ERR431445_NODE_10_length_184034_cov_45.160350 147143-147289	1: GTGTTCCCCACATGCGTGGGGATGAACCG 2: GTGTTCCCCACGGGTGTGGGGATGAACCG 3: GTTCACTGCCGTGTAGGCAGCTAAGAA	1: 1E 2: 1E 3: 1F	1: 42_a 2: 78_a 3: 10_a	1: 1E(3) 2: 1E(0) 3: 1F(1)
