# Supplementary material for: CRISPR Comparison Toolkit: Rapid Identification, Visualization, and Analysis of CRISPR Array Diversity
Source: CRISPR J. 2023 Aug 14;6(4):386–400. doi: 10.1089/crispr.2022.0080 (PMC10457644; doi:10.1089/crispr.2022.0080)
Supplement: Supplemental data [file Suppl_TableS2.xlsx]

## Sheet: S2
Spacer_ID	Target_contig	Protospacer_start	Protospacer_end	Percent_identity	mismatches	protospacer_sequence	mismatch_locations	upstream_bases	target_strand
1F_45	ERR431279_NODE_33_length_39826_cov_81.527193	7383	7414	100	0	AATCCGTCCAGGCGGAGTACGCAACCACCGTC	AATCCGTCCAGGCGGAGTACGCAACCACCGTC	CC	plus
1F_160	ERR431166_NODE_46_length_7218_cov_61.247941	734	765	100	0	AGGCCGGCGCCGATCTGCCCGCGACGAGGTAC	AGGCCGGCGCCGATCTGCCCGCGACGAGGTAC	CC	minus
1F_221	ERR431084_NODE_27_length_47103_cov_56.066655	8769	8800	100	0	ATGAAGGCCAGCAGGCCGAACACGATTGCGAT	ATGAAGGCCAGCAGGCCGAACACGATTGCGAT	CC	plus
1F_241	ERR431413_NODE_1_length_428679_cov_54.283157	111009	111040	100	0	ATGTCGTGGCGGTCCTGCAGGCCCACGATTCC	ATGTCGTGGCGGTCCTGCAGGCCCACGATTCC	CC	minus
1F_241	ERR431333_NODE_9_length_178435_cov_39.428355	13823	13854	100	0	ATGTCGTGGCGGTCCTGCAGGCCCACGATTCC	ATGTCGTGGCGGTCCTGCAGGCCCACGATTCC	CC	minus
1F_241	ERR431279_NODE_3_length_475827_cov_32.846277	245910	245941	100	0	ATGTCGTGGCGGTCCTGCAGGCCCACGATTCC	ATGTCGTGGCGGTCCTGCAGGCCCACGATTCC	CC	minus
1F_241	ERR431211_NODE_4_length_490759_cov_35.205407	157687	157718	100	0	ATGTCGTGGCGGTCCTGCAGGCCCACGATTCC	ATGTCGTGGCGGTCCTGCAGGCCCACGATTCC	CC	minus
1F_241	ERR431119_NODE_23_length_84233_cov_41.455285	17474	17505	100	0	ATGTCGTGGCGGTCCTGCAGGCCCACGATTCC	ATGTCGTGGCGGTCCTGCAGGCCCACGATTCC	CC	minus
1F_241	ERR430992_NODE_7_length_338791_cov_33.733306	47731	47762	100	0	ATGTCGTGGCGGTCCTGCAGGCCCACGATTCC	ATGTCGTGGCGGTCCTGCAGGCCCACGATTCC	CC	plus
1F_242	ERR431247_NODE_11_length_223366_cov_35.617627	197192	197223	100	0	ATTCCAGCATCTGGGACGGCGATCGCGATTCG	ATTCCAGCATCTGGGACGGCGATCGCGATTCG	CC	plus
1F_242	ERR431191_NODE_36_length_15725_cov_33.168156	15303	15334	100	0	ATTCCAGCATCTGGGACGGCGATCGCGATTCG	ATTCCAGCATCTGGGACGGCGATCGCGATTCG	CC	minus
1F_306	ERR431297_NODE_5_length_436055_cov_43.130633	386184	386215	100	0	GAACGCAACCAGTTCCGGACCTCGCTCGCCGA	GAACGCAACCAGTTCCGGACCTCGCTCGCCGA	CC	minus
1F_306	ERR431227_NODE_14_length_194388_cov_30.757149	61261	61292	100	0	GAACGCAACCAGTTCCGGACCTCGCTCGCCGA	GAACGCAACCAGTTCCGGACCTCGCTCGCCGA	CC	minus
1F_306	ERR431084_NODE_1_length_840994_cov_33.925524	247734	247765	100	0	GAACGCAACCAGTTCCGGACCTCGCTCGCCGA	GAACGCAACCAGTTCCGGACCTCGCTCGCCGA	CC	minus
1F_343	ERR431119_NODE_18_length_107569_cov_38.582399	43461	43492	100	0	GCCATCGACCGCGAAGCCGCAGACGGCATTAC	GCCATCGACCGCGAAGCCGCAGACGGCATTAC	CC	minus
1F_361	ERR431323_NODE_120_length_17675_cov_40.020999	11031	11062	100	0	GCTGTGCGTCGCCGTGGTCTGACGGTCGAATC	GCTGTGCGTCGCCGTGGTCTGACGGTCGAATC	CC	minus
1F_361	ERR431314_NODE_8_length_228085_cov_41.002864	79550	79581	100	0	GCTGTGCGTCGCCGTGGTCTGACGGTCGAATC	GCTGTGCGTCGCCGTGGTCTGACGGTCGAATC	CC	minus
1F_361	ERR431307_NODE_1_length_893855_cov_38.698006	539756	539787	100	0	GCTGTGCGTCGCCGTGGTCTGACGGTCGAATC	GCTGTGCGTCGCCGTGGTCTGACGGTCGAATC	CC	minus
1F_371	ERR431166_NODE_46_length_7218_cov_61.247941	5904	5935	100	0	GGCGTATCCCGATTATCGGTTGAGGTGATGTA	GGCGTATCCCGATTATCGGTTGAGGTGATGTA	CC	plus
1F_371	ERR431119_NODE_48_length_7917_cov_78.370644	2070	2101	100	0	GGCGTATCCCGATTATCGGTTGAGGTGATGTA	GGCGTATCCCGATTATCGGTTGAGGTGATGTA	CC	minus
1F_371	ERR431084_NODE_33_length_7221_cov_75.051772	5905	5936	100	0	GGCGTATCCCGATTATCGGTTGAGGTGATGTA	GGCGTATCCCGATTATCGGTTGAGGTGATGTA	CC	plus
1F_371	ERR430997_NODE_17_length_130177_cov_50.356427	38049	38080	100	0	GGCGTATCCCGATTATCGGTTGAGGTGATGTA	GGCGTATCCCGATTATCGGTTGAGGTGATGTA	CC	plus
1F_371	ERR430993_NODE_17_length_163136_cov_53.457386	125057	125088	100	0	GGCGTATCCCGATTATCGGTTGAGGTGATGTA	GGCGTATCCCGATTATCGGTTGAGGTGATGTA	CC	minus
1F_382	ERR430991_NODE_23_length_73319_cov_35.791535	2680	2711	100	0	GTACCGCTCAGCGGCGAACCGATAGGCACCGG	GTACCGCTCAGCGGCGAACCGATAGGCACCGG	CC	minus
1F_384	ERR431261_NODE_17_length_130768_cov_33.063819	128511	128542	100	0	GTAGACCTTCGCCGGGTACGCGCTACCGTTGA	GTAGACCTTCGCCGGGTACGCGCTACCGTTGA	CC	minus
1F_419	ERR431297_NODE_5_length_436055_cov_43.130633	377768	377800	100	0	TACAAGGTCATGGCGCTCGGCAACGTGGTGGAA	TACAAGGTCATGGCGCTCGGCAACGTGGTGGAA	CC	plus
1F_419	ERR431227_NODE_14_length_194388_cov_30.757149	52845	52877	100	0	TACAAGGTCATGGCGCTCGGCAACGTGGTGGAA	TACAAGGTCATGGCGCTCGGCAACGTGGTGGAA	CC	plus
1F_419	ERR431084_NODE_1_length_840994_cov_33.925524	239318	239350	100	0	TACAAGGTCATGGCGCTCGGCAACGTGGTGGAA	TACAAGGTCATGGCGCTCGGCAACGTGGTGGAA	CC	plus
1F_431	ERR431119_NODE_18_length_107569_cov_38.582399	38586	38617	100	0	TACTGATCAACGGCGCACCCGGTGAGGGGCAC	TACTGATCAACGGCGCACCCGGTGAGGGGCAC	CC	minus
1F_452	ERR431135_NODE_1_length_805137_cov_57.730600	441325	441356	100	0	TCCACCGGGTTTTTGTCAGTCCATCCGGCCGC	TCCACCGGGTTTTTGTCAGTCCATCCGGCCGC	CC	plus
1F_454	ERR431247_NODE_4_length_572603_cov_35.544222	394500	394531	100	0	TCCCATAGACTTGCCGATCTCGGCTGCGGCGC	TCCCATAGACTTGCCGATCTCGGCTGCGGCGC	CC	plus
1F_454	ERR431191_NODE_4_length_456459_cov_34.052035	278351	278382	100	0	TCCCATAGACTTGCCGATCTCGGCTGCGGCGC	TCCCATAGACTTGCCGATCTCGGCTGCGGCGC	CC	plus
1F_477	ERR430991_NODE_25_length_67951_cov_30.971766	34133	34164	100	0	TCGAGCAGCGGCCCGAGGAGTCCGAAGACTTG	TCGAGCAGCGGCCCGAGGAGTCCGAAGACTTG	CC	minus
1F_480	ERR431119_NODE_48_length_7917_cov_78.370644	3872	3903	100	0	TCGATCAGCGCCGCAGGAAGCCCAGGACCACC	TCGATCAGCGCCGCAGGAAGCCCAGGACCACC	CC	plus
1F_480	ERR431098_NODE_35_length_1186_cov_0.748895	60	91	100	0	TCGATCAGCGCCGCAGGAAGCCCAGGACCACC	TCGATCAGCGCCGCAGGAAGCCCAGGACCACC	CC	minus
1F_480	ERR431084_NODE_33_length_7221_cov_75.051772	4103	4134	100	0	TCGATCAGCGCCGCAGGAAGCCCAGGACCACC	TCGATCAGCGCCGCAGGAAGCCCAGGACCACC	CC	minus
1F_500	ERR431119_NODE_48_length_7917_cov_78.370644	7560	7591	100	0	TCTACCGTCAGCGGCAGGCGGGCAAGGCACCC	TCTACCGTCAGCGGCAGGCGGGCAAGGCACCC	CC	minus
1F_500	ERR431088_NODE_73_length_258_cov_0.822660	191	222	100	0	TCTACCGTCAGCGGCAGGCGGGCAAGGCACCC	TCTACCGTCAGCGGCAGGCGGGCAAGGCACCC	CC	minus
1F_500	ERR431084_NODE_33_length_7221_cov_75.051772	324	355	100	0	TCTACCGTCAGCGGCAGGCGGGCAAGGCACCC	TCTACCGTCAGCGGCAGGCGGGCAAGGCACCC	CC	plus
1F_566	ERR431323_NODE_120_length_17675_cov_40.020999	8217	8248	100	0	TGGCCAAGCTGCGCGAAACCCTCGGCCTGGCC	TGGCCAAGCTGCGCGAAACCCTCGGCCTGGCC	CC	minus
1F_566	ERR431314_NODE_8_length_228085_cov_41.002864	76714	76745	100	0	TGGCCAAGCTGCGCGAAACCCTCGGCCTGGCC	TGGCCAAGCTGCGCGAAACCCTCGGCCTGGCC	CC	minus
1F_566	ERR431307_NODE_1_length_893855_cov_38.698006	536408	536439	100	0	TGGCCAAGCTGCGCGAAACCCTCGGCCTGGCC	TGGCCAAGCTGCGCGAAACCCTCGGCCTGGCC	CC	minus
1F_574	ERR431116_NODE_5_length_318250_cov_38.228178	225796	225827	100	0	TGGCGCGAAGCCGAGCAGCAATGCCGCGACGG	TGGCGCGAAGCCGAGCAGCAATGCCGCGACGG	CC	minus
1F_574	ERR430997_NODE_2_length_514947_cov_54.055920	269083	269114	100	0	TGGCGCGAAGCCGAGCAGCAATGCCGCGACGG	TGGCGCGAAGCCGAGCAGCAATGCCGCGACGG	CC	minus
1F_574	ERR430993_NODE_1_length_605430_cov_57.045907	359470	359501	100	0	TGGCGCGAAGCCGAGCAGCAATGCCGCGACGG	TGGCGCGAAGCCGAGCAGCAATGCCGCGACGG	CC	minus
1F_584	ERR431413_NODE_1_length_428679_cov_54.283157	113904	113935	100	0	TGGTAGACGGGATATGGATCGGCGAAGTCCTC	TGGTAGACGGGATATGGATCGGCGAAGTCCTC	CC	plus
1F_584	ERR431311_NODE_2_length_780976_cov_41.372383	664880	664911	100	0	TGGTAGACGGGATATGGATCGGCGAAGTCCTC	TGGTAGACGGGATATGGATCGGCGAAGTCCTC	CC	minus
1F_584	ERR431306_NODE_5_length_368502_cov_40.353633	223307	223338	100	0	TGGTAGACGGGATATGGATCGGCGAAGTCCTC	TGGTAGACGGGATATGGATCGGCGAAGTCCTC	CC	minus
1F_584	ERR431297_NODE_5_length_436055_cov_43.130633	394094	394125	100	0	TGGTAGACGGGATATGGATCGGCGAAGTCCTC	TGGTAGACGGGATATGGATCGGCGAAGTCCTC	CC	minus
1F_584	ERR431279_NODE_3_length_475827_cov_32.846277	248742	248773	100	0	TGGTAGACGGGATATGGATCGGCGAAGTCCTC	TGGTAGACGGGATATGGATCGGCGAAGTCCTC	CC	plus
1F_584	ERR431211_NODE_4_length_490759_cov_35.205407	161464	161495	100	0	TGGTAGACGGGATATGGATCGGCGAAGTCCTC	TGGTAGACGGGATATGGATCGGCGAAGTCCTC	CC	plus
1F_584	ERR431098_NODE_9_length_353607_cov_38.991831	11843	11874	100	0	TGGTAGACGGGATATGGATCGGCGAAGTCCTC	TGGTAGACGGGATATGGATCGGCGAAGTCCTC	CC	minus
1F_584	ERR430992_NODE_7_length_338791_cov_33.733306	44251	44282	100	0	TGGTAGACGGGATATGGATCGGCGAAGTCCTC	TGGTAGACGGGATATGGATCGGCGAAGTCCTC	CC	minus
1F_588	ERR430993_NODE_51_length_31684_cov_59.300041	9336	9367	100	0	TGGTCGAGCAGTTCGGCAAAGGGGCCGTGGTT	TGGTCGAGCAGTTCGGCAAAGGGGCCGTGGTT	CC	plus
1F_618	ERR431341_NODE_2_length_384196_cov_37.883282	167077	167108	100	0	TTCACCTGGTCGCCGGCCAGGCTGATCACTGC	TTCACCTGGTCGCCGGCCAGGCTGATCACTGC	CC	plus
1F_618	ERR431323_NODE_65_length_39049_cov_37.523080	16554	16585	100	0	TTCACCTGGTCGCCGGCCAGGCTGATCACTGC	TTCACCTGGTCGCCGGCCAGGCTGATCACTGC	CC	plus
1F_618	ERR431279_NODE_33_length_39826_cov_81.527193	3585	3616	100	0	TTCACCTGGTCGCCGGCCAGGCTGATCACTGC	TTCACCTGGTCGCCGGCCAGGCTGATCACTGC	CC	plus
1F_618	ERR431261_NODE_18_length_115101_cov_35.330207	85570	85601	100	0	TTCACCTGGTCGCCGGCCAGGCTGATCACTGC	TTCACCTGGTCGCCGGCCAGGCTGATCACTGC	CC	minus
1F_618	ERR431247_NODE_11_length_223366_cov_35.617627	202348	202379	100	0	TTCACCTGGTCGCCGGCCAGGCTGATCACTGC	TTCACCTGGTCGCCGGCCAGGCTGATCACTGC	CC	minus
1F_618	ERR431191_NODE_36_length_15725_cov_33.168156	10147	10178	100	0	TTCACCTGGTCGCCGGCCAGGCTGATCACTGC	TTCACCTGGTCGCCGGCCAGGCTGATCACTGC	CC	plus
1F_618	ERR431090_NODE_1_length_1038636_cov_38.971299	417517	417548	100	0	TTCACCTGGTCGCCGGCCAGGCTGATCACTGC	TTCACCTGGTCGCCGGCCAGGCTGATCACTGC	CC	minus
1F_618	ERR431088_NODE_19_length_63224_cov_43.285282	42266	42297	100	0	TTCACCTGGTCGCCGGCCAGGCTGATCACTGC	TTCACCTGGTCGCCGGCCAGGCTGATCACTGC	CC	plus
1F_618	ERR430991_NODE_25_length_67951_cov_30.971766	31857	31888	100	0	TTCACCTGGTCGCCGGCCAGGCTGATCACTGC	TTCACCTGGTCGCCGGCCAGGCTGATCACTGC	CC	plus
1F_624	ERR431246_NODE_22_length_101716_cov_41.797326	85426	85457	100	0	TTCATCAGGATGCCGCCAAGGGTCCGCATAAT	TTCATCAGGATGCCGCCAAGGGTCCGCATAAT	CC	minus
1F_624	ERR431246_NODE_22_length_101716_cov_41.797326	92652	92683	100	0	TTCATCAGGATGCCGCCAAGGGTCCGCATAAT	TTCATCAGGATGCCGCCAAGGGTCCGCATAAT	CC	minus
1F_626	ERR431119_NODE_48_length_7917_cov_78.370644	2756	2787	100	0	TTCCAGGCCAGTTCCACCACCGGTACCACCGC	TTCCAGGCCAGTTCCACCACCGGTACCACCGC	CC	plus
1F_626	ERR431084_NODE_33_length_7221_cov_75.051772	5219	5250	100	0	TTCCAGGCCAGTTCCACCACCGGTACCACCGC	TTCCAGGCCAGTTCCACCACCGGTACCACCGC	CC	minus
1F_643	ERR431445_NODE_15_length_151086_cov_45.626924	1926	1957	100	0	TTCTGGAACAGCGGGATACGCCGCGTCTCGAT	TTCTGGAACAGCGGGATACGCCGCGTCTCGAT	CC	minus
1F_643	ERR431356_NODE_23_length_83945_cov_27.254333	40668	40699	100	0	TTCTGGAACAGCGGGATACGCCGCGTCTCGAT	TTCTGGAACAGCGGGATACGCCGCGTCTCGAT	CC	plus
1F_643	ERR431272_NODE_1_length_917582_cov_45.005384	95161	95192	100	0	TTCTGGAACAGCGGGATACGCCGCGTCTCGAT	TTCTGGAACAGCGGGATACGCCGCGTCTCGAT	CC	minus
1F_643	ERR431135_NODE_1_length_805137_cov_57.730600	250964	250995	100	0	TTCTGGAACAGCGGGATACGCCGCGTCTCGAT	TTCTGGAACAGCGGGATACGCCGCGTCTCGAT	CC	minus
1F_643	ERR431034_NODE_110_length_254_cov_50.587940	144	175	100	0	TTCTGGAACAGCGGGATACGCCGCGTCTCGAT	TTCTGGAACAGCGGGATACGCCGCGTCTCGAT	CC	plus
1F_646	ERR431261_NODE_16_length_164894_cov_34.226876	11573	11604	100	0	TTGACCAGATCGCGGCGTGGGGTGGTCGGCTT	TTGACCAGATCGCGGCGTGGGGTGGTCGGCTT	CC	minus
1F_646	ERR431211_NODE_4_length_490759_cov_35.205407	199341	199372	100	0	TTGACCAGATCGCGGCGTGGGGTGGTCGGCTT	TTGACCAGATCGCGGCGTGGGGTGGTCGGCTT	CC	minus
1F_646	ERR431117_NODE_6_length_351767_cov_41.553441	31712	31743	100	0	TTGACCAGATCGCGGCGTGGGGTGGTCGGCTT	TTGACCAGATCGCGGCGTGGGGTGGTCGGCTT	CC	minus
1F_662	ERR431313_NODE_2_length_478566_cov_43.177553	364014	364045	100	0	TTGCCAGGCCACCACTCCTCCCGGCCGTTGAC	TTGCCAGGCCACCACTCCTCCCGGCCGTTGAC	CC	minus
1F_662	ERR431100_NODE_4_length_430752_cov_33.091925	166513	166544	100	0	TTGCCAGGCCACCACTCCTCCCGGCCGTTGAC	TTGCCAGGCCACCACTCCTCCCGGCCGTTGAC	CC	plus
